# Supplementary material for: Association between intentional behavioral changes and well-being during the COVID-19 pandemic
Source: Front Psychol. 2023 Jul 13;14:1201770. doi: 10.3389/fpsyg.2023.1201770 (PMC10373062; doi:10.3389/fpsyg.2023.1201770)
Supplement: Supplementary file 1 [file Table_1.XLSX]

## Sheet: Sheet1
id	gender	age	marriage	income	leisre activity1	leisre activity2	leisre activity3	leisre activity4	leisre activity5	leisre activity6	leisre activity7	leisre activity8	leisre activity9	leisre activity10	leisre activity11	leisre activity12	leisre activity13	leisre activity14	leisre activity15	leisre activity16	leisre activity17	leisre activity18	leisre activity19	leisre activity20	leisre activity21	leisre activity22	leisre activity23	leisre activity24	leisre activity25	leisre activity26	leisre activity27	leisre activity28	leisre activity29	leisre activity30	leisre activity31	leisre activity32	work from home	workation	face-to-face communication	online communication.	control of homeworking	weekday_Private vehicles (driver)	weekday_Private vehicles (passenger)	weekday_Cycling	weekday_Using bikes	weekday_Using buses (transit bus, community bus)	weekday_Using taxis	weekday_Using trains	weekday_walking
1	female	39	2	2	0	0	0	0	0	0	4	1	1	0	0	3	1	0	0	0	0	0	0	0	0	0	4	4	0	0	0	3	0	0	0	4	5	0	1	4	5	2	5	0	0	2	0	1	5
2	male	53	1	5	3	0	1	1	2	0	4	1	0	1	0	2	1	0	0	0	0	0	0	0	0	3	3	0	0	0	0	4	0	0	0	4	0	0	1	0	1	3	3	3	3	1	3	1	3
6	male	39	1	5	0	0	0	0	0	0	3	0	0	0	0	0	0	0	0	0	0	0	0	0	0	0	3	0	0	0	0	0	0	0	0	3	0	0	0	0	3	3	0	0	0	0	0	0	0
8	male	35	2	4	2	2	3	3	3	3	2	2	3	3	3	2	3	3	3	2	2	2	2	3	2	2	3	2	3	2	2	3	2	3	3	3	3	3	3	2	3	3	3	3	2	2	2	2	3
13	male	39	2	5	3	0	0	3	2	0	3	2	0	0	0	2	2	0	0	0	3	0	0	3	0	3	0	0	0	0	0	0	0	0	2	0	5	0	2	0	5	3	3	3	3	3	3	3	3
14	female	34	1	3	5	2	1	1	2	0	0	3	2	0	4	5	3	4	3	3	4	4	0	4	3	3	3	5	1	2	4	3	3	1	5	5	4	2	4	0	1	5	5	5	2	2	3	3	5
15	male	56	2	4	3	0	0	0	1	0	1	0	0	1	0	0	0	1	0	0	3	0	0	0	0	0	3	0	0	0	0	0	3	0	0	3	0	0	3	0	3	3	0	0	0	0	0	0	0
16	male	42	1	6	3	3	0	0	0	3	3	0	0	0	0	3	0	0	0	0	0	0	0	0	0	3	0	3	3	0	0	0	0	0	0	3	3	3	3	3	3	3	3	3	3	3	0	3	3
17	male	24	1	6	3	3	4	3	3	2	2	3	3	2	4	3	3	2	2	3	5	4	4	4	5	5	5	4	5	4	4	4	5	5	4	5	5	5	1	5	5	1	1	5	1	1	1	1	5
20	female	32	1	3	3	3	3	3	3	3	3	3	3	3	3	3	3	3	3	3	3	3	3	3	3	3	4	3	3	3	3	3	3	3	3	3	3	3	3	3	4	3	3	3	0	3	0	3	3
21	male	20	1	6	3	3	3	5	3	2	3	1	3	1	3	3	3	3	3	3	4	0	0	5	0	4	4	3	4	3	5	3	5	4	3	3	4	4	2	4	4	3	3	3	3	3	3	3	3
22	male	41	2	5	1	1	3	3	1	2	2	1	1	1	1	2	3	1	1	1	3	3	1	3	4	4	4	4	5	3	5	1	5	1	3	1	4	4	4	4	4	5	3	3	0	2	2	1	3
23	female	28	2	4	3	1	0	4	1	0	2	1	3	0	0	3	0	1	0	0	4	0	0	0	0	0	3	0	3	0	0	0	5	0	0	3	0	0	3	4	1	3	3	3	0	1	0	3	3
24	male	37	2	4	2	0	0	0	1	0	2	1	2	0	0	3	1	2	0	0	0	0	0	0	0	0	4	0	4	0	4	4	4	0	0	4	5	0	1	5	4	4	0	0	0	0	0	2	3
25	male	27	1	4	0	0	0	0	0	0	0	0	0	0	0	0	0	0	0	0	0	0	0	0	0	0	0	0	0	0	0	0	0	0	0	0	0	0	0	0	5	0	0	0	0	0	0	0	0
26	female	32	1	2	5	5	5	4	4	1	5	0	5	5	2	0	4	5	5	5	1	5	3	3	5	5	5	5	3	2	5	5	2	5	5	0	5	5	5	5	3	5	0	0	0	0	0	0	3
27	male	26	1	6	1	0	0	4	1	0	0	1	0	0	0	0	1	0	0	0	0	0	0	3	0	3	4	4	2	0	0	1	4	0	0	4	5	0	1	5	5	0	2	0	0	0	0	4	5
29	female	45	1	3	3	2	2	0	0	0	3	2	0	0	0	2	1	0	0	2	3	0	0	0	0	0	4	0	3	4	4	4	4	0	0	4	5	0	2	4	4	0	0	0	0	3	0	1	3
30	female	32	1	3	0	0	0	0	0	0	3	0	0	0	0	0	0	0	0	0	0	0	0	0	0	0	3	0	0	0	0	0	0	0	0	5	5	0	3	3	2	3	3	3	0	3	3	1	3
31	male	37	2	4	0	0	0	0	0	0	0	0	0	0	0	0	0	0	0	0	0	0	0	0	0	0	3	0	0	0	0	0	0	0	4	3	0	0	2	4	1	3	0	3	0	0	0	0	0
32	male	38	2	4	3	1	0	0	4	0	3	3	2	3	0	2	0	0	0	0	3	0	0	0	0	3	4	0	3	0	0	0	0	0	0	3	0	0	3	0	1	3	3	0	0	3	3	3	3
33	female	29	1	5	0	0	0	0	2	0	2	2	2	0	0	2	1	1	0	2	0	0	0	4	0	0	4	4	0	0	4	0	4	0	0	4	0	0	2	5	2	0	4	2	0	0	4	3	3
35	male	39	2	4	0	0	0	0	0	0	3	0	0	0	0	0	3	0	1	0	0	0	0	0	0	0	3	0	0	0	0	0	0	0	0	0	0	0	0	0	1	3	3	0	0	0	0	0	0
36	female	27	1	3	4	5	0	4	4	0	1	1	0	0	0	4	1	5	0	0	5	3	0	5	0	0	3	0	3	2	0	0	3	0	0	5	4	0	2	5	4	0	0	5	0	1	4	1	5
37	male	39	2	6	3	2	2	3	3	2	4	3	1	4	3	2	2	2	2	3	4	3	1	2	2	3	4	3	3	4	4	4	2	3	1	3	4	3	2	3	2	4	3	2	4	3	2	1	4
38	male	37	1	2	3	1	2	2	2	1	2	1	1	0	0	1	2	1	1	0	3	0	0	0	0	3	3	3	3	1	3	0	4	0	0	5	0	1	2	3	1	2	1	3	0	3	2	3	4
39	female	39	1	3	3	1	2	4	1	1	2	2	1	1	2	1	1	3	0	1	3	4	0	4	0	4	3	3	3	3	3	1	5	0	3	4	0	0	2	4	1	3	3	3	3	3	3	3	3
40	male	28	1	6	2	1	1	2	1	0	2	2	1	1	1	2	1	1	0	0	4	0	0	0	0	3	4	0	3	4	0	0	4	0	3	4	0	0	2	3	1	3	0	0	3	0	0	0	3
41	male	40	2	5	0	0	0	0	0	0	5	0	0	0	0	0	2	0	0	0	2	0	0	0	0	0	0	0	5	5	0	0	0	0	0	5	0	0	1	0	1	3	3	3	3	3	3	3	3
43	female	31	1	6	0	0	0	3	4	4	3	4	0	0	0	3	0	0	0	0	2	0	0	0	0	3	3	0	0	0	0	0	3	0	0	3	0	0	0	0	3	0	3	3	0	3	0	3	3
44	male	43	2	6	3	3	2	3	1	2	4	2	2	1	2	1	2	2	4	4	2	3	2	2	5	5	4	4	4	4	5	4	4	3	4	5	5	5	2	2	5	3	1	1	3	3	4	2	4
46	male	38	1	5	3	3	0	3	3	0	3	1	0	0	0	1	1	2	0	0	3	0	0	0	0	3	3	4	3	0	3	0	3	0	3	3	5	0	1	5	3	0	0	0	0	0	0	2	2
47	female	53	1	4	1	1	0	3	1	0	1	1	1	0	0	0	0	2	3	0	3	1	0	4	0	0	1	0	0	0	0	0	0	0	0	3	0	0	0	0	1	0	1	0	0	3	0	3	3
49	male	34	1	4	3	0	0	0	3	0	3	0	0	0	0	0	0	0	0	0	3	0	0	3	0	3	3	0	3	0	0	0	0	0	3	3	0	0	0	0	3	0	0	0	0	0	0	0	3
51	male	32	1	5	3	0	0	3	0	0	3	0	0	0	0	0	0	0	0	0	3	0	0	0	0	3	3	0	0	0	0	0	0	0	0	3	0	0	0	0	3	3	3	0	0	0	0	0	3
52	male	43	1	3	0	0	0	0	0	0	3	0	0	0	0	3	0	0	0	0	0	0	0	0	0	3	3	0	3	0	0	0	0	0	0	3	0	0	0	0	1	3	0	3	0	0	0	0	0
53	male	54	2	6	0	0	2	2	2	2	2	0	0	0	0	5	1	1	0	0	0	0	3	0	0	2	3	3	0	0	3	0	3	0	0	3	5	0	2	0	4	3	0	0	0	3	1	2	3
55	male	49	1	4	0	0	0	1	1	0	2	0	0	0	0	1	1	1	0	0	0	0	0	4	0	3	4	0	3	0	3	0	4	0	0	4	5	0	1	5	5	3	0	0	0	0	0	1	3
56	male	47	2	4	1	3	0	0	0	0	3	3	0	0	0	4	3	3	0	0	0	3	4	3	0	1	4	5	0	0	0	0	4	4	0	4	0	0	3	4	1	1	1	0	0	1	0	3	3
57	female	54	1	2	0	0	0	0	0	0	3	1	0	0	0	2	0	0	0	0	0	0	0	0	0	3	3	0	0	0	0	0	0	0	0	4	0	0	3	0	1	3	3	0	0	0	0	0	0
59	male	36	1	1	0	0	0	0	0	0	0	0	0	0	0	0	0	0	0	0	0	0	0	0	0	0	3	0	0	0	0	0	0	0	0	0	0	0	3	0	1	0	0	0	0	3	0	0	3
60	female	31	1	3	3	3	3	3	3	0	3	3	3	0	0	3	3	3	3	0	3	3	3	3	3	0	3	3	4	0	3	0	3	3	3	3	3	0	2	4	4	3	0	0	0	0	3	1	4
63	female	39	2	4	3	3	3	3	0	0	3	3	3	3	3	3	3	3	3	3	3	3	5	3	3	3	3	3	3	3	3	5	3	3	3	5	3	3	3	5	3	3	3	3	3	3	3	3	3
64	male	40	2	4	3	0	0	5	3	0	3	3	3	0	0	2	0	3	0	0	3	0	0	4	0	3	3	0	3	0	3	0	0	0	0	3	4	0	1	0	3	0	0	4	0	0	0	3	3
65	female	28	1	3	0	2	2	0	2	1	2	2	0	4	1	2	2	5	2	1	0	1	0	4	1	2	3	4	0	4	2	4	3	0	2	5	0	2	2	2	2	4	5	3	0	0	0	0	3
66	male	36	1	4	0	3	1	2	1	1	3	1	1	1	3	2	1	3	0	0	3	3	5	3	0	3	3	1	3	3	4	0	3	0	3	3	5	1	1	5	1	3	0	0	0	0	0	0	3
69	male	37	1	3	2	1	0	0	1	3	1	1	1	1	0	1	0	1	1	1	4	0	2	0	1	2	1	1	0	0	4	0	4	1	0	5	0	0	1	2	1	0	0	0	0	2	2	3	3
70	female	45	1	2	0	0	0	3	3	0	3	1	0	0	0	1	0	0	3	0	3	0	0	0	0	0	3	0	3	0	0	0	0	0	0	3	3	3	3	3	2	3	0	0	0	0	0	0	0
71	male	33	1	5	3	3	3	3	3	3	3	3	3	3	0	3	3	3	3	0	3	3	0	3	3	3	3	3	3	0	3	3	3	3	3	3	0	0	3	3	1	0	0	3	0	0	0	3	3
72	male	29	1	5	0	0	0	2	0	0	3	2	0	0	0	0	0	1	0	2	0	0	0	4	0	3	4	0	3	0	0	0	0	0	0	4	0	0	1	3	1	3	0	0	0	0	0	0	0
73	male	25	1	3	3	3	3	3	3	3	4	3	2	3	3	3	3	3	3	3	3	3	0	3	0	3	3	0	3	4	3	0	3	0	3	4	3	3	3	3	3	4	4	4	0	4	3	3	3
74	female	50	1	2	0	0	0	0	0	0	0	0	0	0	0	0	0	0	0	0	0	0	0	0	0	0	0	0	5	0	0	0	0	0	0	5	0	0	0	0	1	0	0	0	0	0	0	5	5
75	male	35	2	5	0	1	0	1	1	0	1	0	0	0	0	1	1	1	0	0	0	0	0	0	0	0	4	0	0	0	0	0	4	0	0	5	0	0	2	4	1	1	0	0	3	0	0	1	3
76	female	44	1	2	5	3	3	4	5	3	5	3	3	3	3	5	4	3	3	3	3	3	3	3	5	3	3	3	3	3	3	4	3	3	3	3	0	0	3	3	1	0	0	0	0	4	0	5	5
77	male	33	2	4	3	3	3	3	3	3	3	3	3	3	2	3	3	3	3	3	2	3	3	3	3	3	3	3	3	3	3	3	3	3	3	3	3	3	3	3	3	3	3	3	3	3	3	3	3
78	male	44	2	5	3	3	2	3	1	2	3	1	2	0	0	2	4	2	3	0	4	0	3	3	0	3	3	5	3	3	0	1	4	3	0	3	0	0	2	4	3	3	3	3	0	3	3	3	3
79	male	26	1	3	1	1	1	1	1	2	1	2	1	1	1	1	1	2	1	2	1	2	1	1	1	2	1	2	2	1	1	1	1	2	1	1	2	2	2	2	4	1	1	4	1	1	1	1	1
81	male	29	1	2	2	0	0	0	1	0	2	1	0	0	1	1	1	2	0	0	4	0	0	0	0	0	2	0	3	0	0	0	0	0	0	4	0	0	2	0	1	0	0	2	0	2	1	3	3
82	male	26	1	2	0	3	0	0	1	1	2	1	1	0	0	1	1	3	0	0	4	0	0	0	0	3	5	5	5	0	4	4	5	0	0	5	4	0	2	4	1	0	0	1	0	0	3	3	4
84	female	29	2	5	5	3	5	5	4	3	3	1	2	0	5	5	1	3	4	5	5	0	4	5	0	3	5	4	0	0	4	4	5	0	0	5	0	0	3	1	1	0	0	0	0	0	0	0	5
85	female	42	1	2	3	2	2	2	2	0	3	1	0	0	0	2	1	2	3	4	2	4	0	4	2	5	5	3	0	3	4	0	5	0	0	5	0	0	3	4	3	5	0	0	0	3	3	0	0
87	male	37	1	3	3	0	0	3	0	0	3	0	0	0	0	0	0	0	0	0	0	0	0	0	0	0	3	0	0	0	0	0	0	0	0	0	0	0	0	0	1	0	0	0	0	3	0	3	3
88	female	36	1	1	0	0	0	0	0	0	0	0	0	0	0	0	0	0	0	0	0	0	0	0	0	0	0	0	0	0	0	0	5	0	0	1	0	0	0	0	1	5	3	5	0	0	0	0	5
89	male	29	1	3	3	3	2	3	2	3	2	2	3	2	3	2	2	3	3	2	3	2	2	3	2	2	2	3	2	2	3	2	3	2	2	2	2	1	2	2	3	2	2	2	3	2	3	2	3
90	female	53	1	1	0	0	0	0	0	0	0	0	0	0	0	0	0	0	0	0	0	0	0	0	0	0	0	0	0	0	0	0	0	0	0	0	0	0	3	0	3	0	0	0	0	0	0	3	3
91	male	37	1	5	0	0	0	0	0	0	3	3	0	0	0	0	0	0	0	0	0	0	0	0	0	0	3	0	0	0	0	0	5	0	0	4	4	0	0	0	4	4	0	4	4	0	0	0	2
92	male	31	1	4	3	3	3	3	3	3	3	3	3	3	3	3	0	3	3	3	3	3	3	3	3	3	3	3	3	3	0	3	3	3	3	3	3	3	3	3	4	3	3	3	0	3	3	3	3
93	male	26	1	3	3	2	0	0	3	0	3	0	0	0	0	3	0	3	0	0	0	0	0	0	0	0	3	0	0	0	0	0	3	0	0	3	0	0	3	0	1	3	0	0	0	0	0	1	0
95	male	58	2	6	3	1	0	2	1	0	2	0	0	1	3	1	1	1	0	0	4	1	0	3	0	3	4	4	0	0	0	4	5	0	4	4	5	0	1	4	5	3	0	0	0	0	0	1	3
96	female	24	1	2	0	0	0	0	4	1	4	1	0	0	1	0	0	0	0	0	0	0	0	0	0	1	3	3	0	0	0	0	0	0	0	3	0	0	5	0	1	5	0	1	0	1	1	1	1
98	female	38	2	3	2	1	2	2	2	2	2	1	2	2	2	2	2	1	2	2	2	2	1	2	2	2	2	2	2	2	2	2	2	2	2	1	3	3	3	3	5	5	1	1	1	1	1	1	3
99	female	39	1	3	2	1	0	3	2	0	2	2	3	1	1	2	3	1	1	3	2	1	2	1	2	1	0	2	2	2	3	1	2	1	2	2	2	1	1	0	4	3	0	0	3	1	2	1	2
100	male	53	1	4	3	0	0	3	2	0	3	0	0	0	0	2	1	1	0	2	3	0	0	3	0	3	3	3	3	0	3	0	3	0	0	3	0	0	3	0	1	3	0	0	0	0	0	0	3
101	male	37	1	2	0	0	0	0	0	0	1	3	0	0	0	0	0	1	0	0	0	0	0	0	0	0	4	0	3	0	0	0	3	0	0	0	3	3	3	3	3	4	0	0	0	0	0	0	0
102	male	49	2	3	1	0	0	0	4	5	4	0	0	0	0	0	0	0	0	0	3	0	0	0	0	4	4	0	0	0	0	0	0	0	0	3	0	0	3	0	1	3	0	0	0	0	0	0	0
103	female	42	1	2	3	3	0	3	0	3	3	3	0	0	0	1	0	0	0	0	3	3	0	0	0	3	3	0	3	0	4	0	4	0	0	3	0	0	3	0	1	0	0	3	0	0	0	0	3
105	male	53	1	3	0	0	0	1	1	0	2	0	0	0	0	0	0	0	0	0	0	3	0	0	0	0	3	0	0	0	0	0	0	0	0	3	5	0	0	5	1	0	0	0	0	0	0	0	3
106	male	30	2	4	0	0	0	0	2	3	2	1	2	0	0	2	1	2	0	0	0	0	0	0	0	3	4	4	4	0	0	0	4	0	0	5	0	0	1	4	1	4	0	4	0	2	2	1	4
108	male	28	2	3	2	0	0	3	3	0	3	1	2	0	0	1	1	1	0	2	3	0	4	4	0	3	3	4	4	0	4	0	4	0	4	4	0	0	3	4	1	4	0	3	0	3	0	3	3
111	female	27	1	2	4	1	0	0	1	4	2	2	4	0	0	2	1	4	0	0	0	0	5	0	0	0	4	4	5	0	5	4	4	0	0	4	0	0	3	0	1	3	3	0	0	4	0	3	3
112	male	57	2	6	3	1	0	3	1	0	3	2	0	0	1	3	1	1	0	0	4	0	0	5	0	3	4	4	0	0	3	4	0	0	0	3	1	0	1	4	1	0	3	0	0	3	3	3	3
113	female	29	1	1	0	0	0	0	0	0	0	0	0	0	0	0	0	0	0	0	0	0	0	0	0	0	0	0	0	0	0	0	0	0	0	0	0	0	0	0	1	3	0	0	0	0	0	0	0
115	male	40	2	6	3	3	3	3	3	3	3	3	3	3	3	3	3	0	3	0	3	3	3	3	3	3	3	3	3	3	3	3	3	3	3	3	0	0	0	0	1	3	3	3	3	3	0	3	3
116	female	35	2	5	3	2	0	2	1	0	2	1	0	3	3	1	0	1	0	0	4	0	0	3	0	3	4	0	3	3	0	0	0	0	0	3	0	0	3	0	1	4	3	3	0	1	1	1	3
117	female	26	2	5	3	2	0	2	2	1	2	1	0	2	2	0	1	4	2	3	2	2	3	1	2	2	2	1	2	3	2	2	1	2	1	2	1	2	2	1	1	2	2	3	2	2	2	2	2
119	male	53	2	3	0	0	0	3	0	0	3	0	0	3	3	0	1	3	0	0	0	0	0	0	0	3	4	0	0	0	0	0	4	0	0	3	0	0	0	0	1	3	3	0	0	0	0	0	0
120	male	58	1	3	0	0	3	3	3	0	3	3	0	0	0	1	3	0	0	0	3	0	0	0	0	3	3	0	0	0	0	0	0	0	0	5	0	0	3	3	1	3	3	0	0	0	0	3	3
121	female	55	2	6	3	3	0	3	1	0	3	1	0	2	0	3	1	1	0	1	3	0	0	3	0	4	3	0	0	0	0	0	0	0	3	3	3	3	3	3	4	3	3	3	0	0	0	3	3
123	female	55	1	3	2	0	0	0	1	0	3	1	0	0	0	1	0	3	0	0	3	3	4	4	0	0	3	0	0	0	0	0	4	0	0	5	0	0	3	0	1	0	0	3	0	3	0	3	3
124	female	27	1	4	1	2	2	3	2	2	4	4	0	4	3	3	0	0	4	3	1	4	2	0	2	1	5	5	1	0	0	1	1	3	3	3	4	3	2	1	2	4	3	2	1	1	0	4	0
125	male	21	2	2	3	2	3	3	3	2	2	2	2	2	3	2	2	2	3	0	4	3	2	4	3	4	4	4	4	3	3	2	4	3	3	4	0	0	2	4	1	4	3	3	3	3	3	3	4
126	female	29	1	2	0	0	5	0	4	0	4	3	3	0	0	5	5	0	0	0	0	0	0	3	0	0	3	0	0	0	0	0	0	0	0	3	5	0	2	4	2	0	0	0	0	0	0	2	3
127	female	40	2	4	0	1	0	3	3	1	2	1	0	0	0	1	1	0	0	0	0	0	0	0	0	3	3	3	0	0	0	0	0	0	0	5	0	0	3	0	1	4	4	4	0	3	0	1	3
130	male	26	1	2	0	0	0	3	0	3	3	3	0	0	0	0	0	0	0	0	0	0	0	0	0	3	0	0	3	0	0	0	0	0	0	3	0	0	2	4	1	3	0	0	0	0	0	0	0
131	female	25	1	3	2	2	0	2	2	2	4	2	2	2	0	2	2	2	0	0	3	3	2	2	2	3	4	2	3	0	3	3	3	0	2	3	4	3	3	3	3	3	3	0	0	3	1	3	3
133	male	54	2	3	0	0	0	3	0	0	0	0	0	0	0	1	0	0	0	0	0	0	0	0	0	0	4	0	0	0	0	0	4	0	0	4	3	3	3	3	3	3	0	0	0	0	0	0	0
134	female	48	2	5	2	2	1	2	1	2	2	1	2	0	0	2	2	2	0	0	3	0	4	0	0	4	4	4	4	0	3	5	4	0	0	4	5	0	1	5	4	0	0	0	0	2	3	2	4
135	male	48	1	5	3	1	0	0	1	1	2	1	0	0	0	3	0	2	0	0	3	0	0	0	0	5	4	5	0	0	0	0	0	3	0	5	4	0	1	5	5	0	0	5	0	0	0	1	4
136	female	29	2	4	3	3	3	3	3	3	3	3	3	3	3	3	3	3	3	3	3	3	3	3	3	3	3	3	3	3	3	3	3	3	3	3	5	3	3	3	4	3	3	3	3	2	3	1	2
138	male	49	2	5	3	0	1	1	3	1	2	1	0	1	0	2	1	0	0	0	3	0	0	3	0	3	3	0	3	0	0	0	0	0	3	4	0	0	3	0	1	3	0	0	0	2	0	1	3
140	female	54	1	2	3	4	1	2	3	3	3	4	2	4	2	1	3	1	3	3	4	2	5	3	3	3	4	3	4	3	4	5	3	3	3	4	4	3	2	4	3	3	3	2	0	1	1	3	3
141	male	57	2	6	3	0	0	3	1	0	4	1	0	0	0	1	1	0	3	0	3	0	0	0	0	3	3	3	0	0	0	0	0	0	0	4	5	0	1	4	4	0	0	0	0	0	0	1	2
142	male	55	2	4	3	0	0	0	1	1	4	0	1	0	0	2	1	0	0	0	3	0	0	0	0	4	3	0	3	0	0	5	3	0	0	4	0	0	3	3	1	3	3	0	0	3	3	3	3
143	female	47	1	2	0	0	0	4	1	0	1	1	0	0	0	1	1	0	0	0	0	0	0	0	0	0	5	5	0	0	4	4	4	0	0	4	3	0	1	5	1	0	0	0	0	0	3	2	4
144	male	38	2	4	3	0	3	0	3	0	3	0	0	0	0	0	0	0	0	0	0	0	0	0	0	0	3	0	3	0	0	0	0	0	3	3	0	0	0	0	1	3	3	0	0	0	3	3	3
145	male	31	2	5	3	3	3	3	3	3	3	3	3	3	3	3	3	3	3	3	3	3	3	3	3	3	3	3	3	3	3	3	3	3	3	3	3	3	3	3	3	3	3	3	3	3	3	3	3
149	female	51	2	4	3	3	0	3	3	2	3	3	3	0	0	0	3	0	0	0	3	3	0	3	0	0	3	0	0	0	0	0	0	3	3	3	0	0	0	1	3	2	2	2	2	0	0	0	2
150	male	59	2	5	3	3	0	0	3	3	3	0	3	0	0	3	3	3	0	0	0	0	0	3	0	3	3	3	0	0	3	0	3	0	0	3	0	0	3	3	1	3	0	0	3	3	0	0	0
151	male	46	1	3	1	0	0	3	0	0	4	1	0	0	0	1	0	1	0	0	0	0	0	2	0	3	5	0	0	0	4	1	3	0	0	3	0	0	0	0	1	3	3	1	0	0	0	1	3
152	male	45	2	5	2	0	1	2	2	3	2	1	3	2	0	2	1	1	2	1	1	0	4	3	4	4	4	4	5	0	4	4	4	3	2	4	4	0	2	4	1	3	2	4	0	1	1	1	4
153	male	46	2	5	2	2	1	2	1	3	2	2	1	2	0	2	1	0	2	2	4	0	3	4	0	2	4	3	2	4	3	0	3	1	2	4	3	4	3	3	3	4	3	0	0	0	0	3	3
154	male	37	1	6	2	0	0	2	1	1	3	1	0	0	0	2	1	0	0	0	3	0	0	0	0	3	3	0	3	0	0	0	0	0	0	3	0	0	0	0	3	0	3	0	3	2	0	2	3
155	female	41	1	3	0	0	0	0	0	0	3	1	0	0	0	1	0	0	0	0	0	0	0	0	0	0	3	0	1	0	0	0	0	0	0	4	0	0	0	0	1	0	3	0	4	2	0	3	3
157	male	26	1	2	0	1	0	3	0	0	0	3	0	0	0	3	3	3	0	0	0	0	0	3	0	0	3	0	1	0	3	0	3	0	0	3	3	0	3	3	3	0	0	0	0	0	0	3	0
158	female	29	2	5	3	3	3	3	3	3	3	3	3	0	0	3	3	3	3	3	3	3	3	3	3	3	3	0	3	0	3	3	0	3	3	3	3	3	3	3	1	3	3	3	3	3	3	3	3
159	male	54	1	5	1	0	0	0	1	1	2	1	0	0	0	1	1	1	0	0	5	0	0	0	0	5	5	0	1	3	1	0	0	0	0	5	0	0	2	0	1	2	3	0	3	0	1	3	3
160	male	26	2	3	3	4	2	2	0	2	1	4	0	2	1	4	1	4	4	4	4	1	4	2	0	4	1	0	2	1	3	4	0	4	3	1	4	2	1	0	2	4	1	1	3	5	1	0	0
162	female	29	1	3	4	3	4	4	3	4	5	4	4	4	4	3	4	2	3	4	3	3	4	4	3	4	4	3	4	4	3	4	4	5	3	3	4	4	4	5	2	4	3	4	4	4	4	4	4
163	male	34	1	2	2	3	0	3	0	0	3	3	0	0	0	2	3	3	0	3	3	4	3	4	0	3	3	4	4	4	0	3	4	0	3	5	5	0	1	4	4	0	0	0	0	0	0	1	3
164	female	29	2	4	0	3	0	3	3	0	3	3	3	3	0	3	3	3	3	3	3	3	0	0	0	3	3	3	0	0	3	3	3	0	0	5	3	3	3	3	3	3	3	3	3	3	3	3	3
165	male	39	2	2	3	3	3	3	2	3	3	2	0	3	2	1	1	0	2	2	2	2	2	3	2	2	2	3	3	3	2	2	3	3	0	2	3	3	2	3	1	0	0	3	0	3	3	3	3
166	male	27	1	3	2	3	2	2	2	3	3	3	4	3	2	3	3	3	3	3	2	2	3	3	2	3	3	2	3	3	3	2	3	2	3	3	4	2	2	2	3	4	3	2	3	2	3	2	3
167	male	32	1	2	3	3	3	3	3	3	3	3	3	3	3	3	3	3	3	3	3	3	3	3	3	3	3	3	3	3	3	3	3	3	3	3	3	3	3	3	1	3	3	3	3	3	3	3	3
168	male	31	1	4	3	2	3	3	3	1	4	4	4	1	2	3	2	2	4	4	4	3	4	3	0	4	4	3	5	3	2	4	5	5	4	5	4	3	2	4	4	4	3	5	3	4	4	2	3
169	female	33	1	2	1	2	0	4	1	1	2	1	1	1	0	2	1	1	2	2	3	4	1	0	0	0	1	2	1	2	2	0	4	0	0	5	3	3	1	4	1	2	2	2	2	1	1	1	1
170	male	47	2	3	3	1	2	3	3	2	2	2	0	2	2	2	2	3	3	3	3	3	3	3	2	4	4	3	3	3	3	2	4	3	4	4	4	0	2	4	1	4	3	3	3	3	3	3	4
173	male	29	1	5	0	0	0	0	3	3	3	0	0	0	0	0	0	0	0	0	0	0	0	3	0	3	3	0	3	0	0	0	0	0	0	0	0	0	0	0	1	0	0	3	0	0	0	3	3
174	female	59	1	2	2	1	1	0	2	0	2	1	1	0	1	1	0	2	0	0	3	3	0	0	0	1	3	0	0	1	0	0	0	0	0	4	0	0	3	0	1	3	3	3	0	1	1	1	3
176	female	29	2	4	0	3	0	0	2	0	2	1	2	0	0	3	2	2	0	0	4	3	0	4	0	0	4	0	5	0	3	0	4	0	0	4	5	0	1	4	2	2	2	0	3	0	0	0	2
177	male	29	1	3	3	0	0	3	5	5	4	4	0	0	0	4	3	0	4	0	3	0	0	3	0	3	3	0	0	0	4	0	3	0	0	2	0	0	4	0	1	0	0	0	0	0	0	3	3
178	male	37	1	6	3	0	0	0	3	0	3	3	0	0	0	3	3	0	0	0	3	0	0	0	0	3	3	0	3	0	3	0	0	0	0	3	0	0	0	0	3	0	0	3	0	3	3	3	3
179	male	56	2	5	1	1	1	1	1	1	2	1	2	1	3	1	1	1	1	1	1	2	2	1	1	4	5	1	4	4	1	1	1	3	1	5	3	3	0	0	3	3	3	4	0	1	0	1	4
180	male	32	1	3	3	0	3	3	3	3	3	3	0	0	0	3	3	3	0	0	3	0	0	3	0	3	3	0	0	0	0	0	0	3	0	3	0	0	3	0	3	3	3	3	0	3	3	3	3
181	female	26	1	4	3	2	2	3	3	3	3	3	3	2	2	3	3	3	3	3	3	2	3	2	3	4	3	3	3	3	4	4	4	3	3	4	3	3	3	3	3	3	3	3	3	2	3	3	2
182	female	40	2	4	3	3	2	3	3	3	3	3	3	2	3	3	3	3	3	3	2	2	3	4	3	3	2	2	3	2	2	2	2	3	3	3	3	3	3	3	2	3	3	3	3	3	3	3	3
183	male	38	1	3	3	0	0	2	2	0	2	2	0	0	0	1	2	3	0	0	2	0	0	5	0	3	4	0	0	3	5	3	5	0	0	5	5	0	1	5	5	0	0	2	0	3	0	1	1
184	female	27	1	2	2	3	1	2	2	3	3	5	3	2	1	5	2	1	2	3	4	1	3	2	3	4	1	2	3	3	1	3	2	3	3	4	0	0	3	4	2	3	3	0	0	3	0	3	3
186	male	58	2	6	0	0	0	2	1	0	1	0	0	2	3	1	0	1	0	0	0	0	0	0	0	3	4	0	0	3	0	0	0	0	0	4	0	0	3	0	1	3	0	0	0	0	0	0	0
187	male	31	2	5	3	3	3	2	3	2	3	2	3	3	4	3	3	3	3	3	3	3	4	3	3	3	3	3	2	3	3	3	3	4	2	4	0	0	0	0	4	3	2	4	4	3	3	3	3
188	male	43	2	4	0	0	0	0	0	0	2	0	0	0	0	0	1	1	0	0	0	0	0	0	0	0	5	0	0	0	0	0	0	0	1	5	0	0	3	0	1	0	3	0	0	0	0	0	5
189	female	51	1	2	3	4	0	3	4	0	3	4	0	0	3	3	0	3	0	0	3	0	0	0	0	0	3	0	0	0	0	0	0	0	0	3	3	0	0	0	3	0	0	0	0	3	3	3	3
190	female	58	2	5	2	2	3	3	3	3	3	2	3	3	3	2	2	2	0	3	3	3	0	3	3	3	3	3	3	3	3	3	3	3	3	3	4	3	3	3	2	2	2	3	3	3	3	3	4
191	female	56	1	4	1	2	3	5	1	2	4	1	3	1	3	1	1	2	3	1	3	3	2	5	3	5	3	5	3	3	3	3	3	3	3	4	5	3	4	4	4	1	3	3	3	3	3	3	5
192	male	37	1	3	0	0	0	3	2	2	3	2	2	0	0	3	2	3	0	0	0	0	0	4	3	4	3	0	4	0	0	0	5	0	0	4	0	0	2	0	1	3	0	0	0	0	0	0	0
193	female	48	1	4	2	0	0	0	0	0	2	0	0	0	0	2	0	0	0	0	3	0	0	0	0	0	3	0	0	0	0	0	0	0	0	4	0	0	0	0	1	3	0	0	0	3	0	2	3
197	male	42	1	4	3	3	3	3	4	3	3	3	3	3	3	3	4	3	3	3	3	3	3	4	3	2	3	3	2	3	3	2	3	3	3	3	2	2	3	2	2	2	2	2	2	2	2	2	2
198	male	54	2	6	3	3	0	3	3	0	3	3	0	0	0	3	3	3	0	3	3	0	0	3	0	3	3	0	3	0	0	0	3	0	0	3	0	0	2	2	1	0	0	0	0	3	0	3	3
199	female	57	2	3	1	0	0	1	1	0	3	1	1	0	0	1	1	1	0	0	1	0	0	0	0	0	3	0	0	0	0	0	0	0	3	5	3	0	3	3	1	0	0	0	0	1	1	1	1
200	male	42	2	4	3	0	0	3	0	0	3	3	0	0	0	3	3	3	0	0	3	3	0	3	0	3	3	0	0	0	3	0	3	0	0	3	0	0	2	0	1	3	3	3	3	3	3	3	3
204	male	43	2	3	3	3	3	3	3	2	3	4	3	3	3	3	3	2	3	3	3	3	3	2	3	3	3	3	3	3	3	3	3	3	3	3	3	3	3	3	4	3	3	3	3	3	3	3	3
205	male	43	1	2	3	3	3	3	3	3	3	3	3	3	3	3	3	3	3	3	3	3	3	3	3	3	3	3	3	3	3	3	3	3	3	3	0	0	3	0	3	3	0	0	0	0	0	0	3
206	male	52	2	3	0	1	0	0	0	0	1	0	0	0	0	0	0	3	0	0	0	0	0	4	0	0	3	0	0	0	0	0	0	0	0	4	0	0	0	0	1	0	0	1	0	3	0	3	3
207	female	31	2	5	0	0	0	3	2	0	3	0	0	0	0	3	0	0	0	0	0	0	0	0	0	0	3	0	0	0	0	0	0	0	0	3	3	3	3	3	3	3	3	3	3	3	3	3	3
208	male	45	1	2	0	0	0	3	3	3	2	3	0	0	0	3	3	0	0	0	3	0	0	0	0	3	4	0	0	0	4	0	4	0	0	4	5	0	1	5	5	0	0	0	0	1	0	1	5
210	female	43	2	5	3	0	0	2	2	0	1	1	4	4	4	2	1	1	0	0	2	0	0	3	0	0	5	0	3	4	4	4	4	0	4	3	5	0	1	5	5	3	3	1	0	4	2	0	2
211	female	30	2	4	4	0	0	4	4	0	3	4	4	0	0	4	4	4	0	0	0	0	0	0	0	0	3	0	0	3	2	1	5	0	0	3	1	0	5	0	4	0	0	3	0	0	0	0	0
212	female	51	1	6	0	0	0	2	3	2	3	2	0	0	0	2	2	2	0	0	3	0	0	0	0	3	3	0	0	0	0	2	0	0	0	3	0	0	0	4	5	3	3	0	0	0	2	3	3
213	female	34	1	3	5	2	5	1	5	1	1	1	1	1	3	5	1	1	1	1	2	3	2	1	2	1	5	4	3	1	2	1	2	5	5	1	2	2	2	3	2	4	2	1	1	3	1	2	1
214	female	35	1	3	1	1	1	1	3	1	0	1	3	0	3	3	1	1	0	0	3	1	3	3	3	1	3	1	3	0	0	0	0	1	0	5	3	3	3	3	3	3	3	3	0	3	0	3	3
216	male	40	2	3	2	3	3	3	2	3	3	2	2	3	3	3	2	2	2	2	3	2	2	3	3	3	2	3	3	2	2	3	2	2	2	2	1	2	3	4	2	2	2	2	2	2	2	2	2
218	female	38	2	5	0	0	0	0	3	0	4	2	3	1	0	3	0	0	0	0	0	0	0	0	0	0	3	0	0	0	0	0	0	0	5	3	5	0	1	4	4	3	0	3	0	0	0	1	3
219	male	57	2	5	4	1	0	1	1	1	1	1	0	0	0	1	1	0	0	0	4	3	0	1	0	1	5	4	2	0	4	0	4	0	0	5	5	0	1	5	5	3	3	0	0	0	0	1	4
220	male	48	2	5	3	3	2	3	3	3	3	3	3	1	3	1	1	3	3	3	3	3	3	3	3	3	3	3	3	3	3	3	3	3	3	4	3	3	3	3	5	3	3	3	0	3	3	3	3
221	male	26	1	3	1	0	0	4	0	0	2	1	0	0	0	1	1	1	0	0	0	0	0	0	0	4	4	0	0	0	0	0	0	0	0	4	0	0	0	0	1	3	3	3	0	0	0	3	0
222	female	56	1	4	3	3	3	3	3	0	3	3	3	3	3	3	3	3	3	3	3	3	3	3	3	0	3	3	0	3	3	3	3	0	3	3	3	3	3	3	1	0	0	0	0	0	0	3	3
223	male	36	2	3	2	3	3	3	3	3	2	2	4	2	3	3	3	4	2	2	3	3	2	3	2	3	3	3	3	3	3	3	3	3	3	3	2	3	4	3	4	2	3	3	4	3	3	4	4
225	female	57	2	5	1	1	0	3	1	1	1	1	1	1	0	1	1	1	0	0	3	3	0	0	0	3	4	0	4	0	4	1	0	0	4	4	0	0	1	0	1	2	1	0	3	1	1	1	1
226	male	59	2	4	1	1	2	1	2	1	1	2	0	2	1	1	2	1	1	1	4	3	4	3	0	4	4	4	2	3	0	1	4	1	4	4	4	0	1	3	3	3	3	3	0	2	0	3	3
227	male	29	2	4	3	2	2	2	2	2	2	2	1	4	3	2	2	1	2	2	1	1	2	3	1	2	2	3	2	3	2	3	3	1	3	4	3	1	1	2	2	3	1	2	1	1	3	3	3
228	male	23	1	2	3	3	3	4	4	3	4	4	2	3	3	3	4	4	4	4	4	4	4	3	4	3	3	3	3	3	4	3	4	3	3	3	4	5	4	3	4	4	4	2	2	2	2	2	2
229	male	34	2	4	3	3	3	3	3	2	3	3	3	3	3	3	2	2	3	3	3	3	3	3	0	3	3	0	2	3	0	3	3	3	3	3	0	0	2	4	1	4	4	3	2	4	2	3	3
230	female	39	2	6	3	3	3	3	3	0	3	3	3	3	3	3	1	3	0	3	3	1	3	3	0	3	3	3	3	3	3	3	4	2	3	4	1	3	3	3	2	3	3	3	3	3	3	3	3
232	male	44	2	6	3	3	3	3	1	3	2	1	3	3	3	2	1	3	3	3	3	3	3	3	3	3	3	3	3	3	3	3	3	3	3	3	3	3	1	3	1	3	3	3	3	3	3	3	3
234	male	37	2	3	1	0	0	3	1	0	2	1	0	0	0	1	0	2	0	0	1	0	0	3	0	2	5	0	3	0	4	0	4	0	0	5	0	0	1	0	1	0	3	0	0	0	0	0	0
235	female	57	1	5	4	0	0	3	1	1	3	1	1	0	0	1	1	2	0	0	3	0	0	4	0	3	4	0	2	3	4	0	0	0	0	3	3	0	2	4	4	0	0	0	0	3	0	3	3
236	male	39	2	5	1	2	1	2	1	1	1	2	2	2	2	1	1	1	1	2	2	2	1	1	1	1	2	1	1	2	1	2	1	2	2	1	0	1	1	1	1	1	1	1	1	1	1	4	4
237	male	57	1	3	3	0	0	3	3	3	3	3	0	0	0	3	2	1	0	3	3	0	0	3	0	4	3	0	0	3	0	0	0	0	0	4	0	0	3	0	1	0	0	0	0	3	3	3	3
238	male	33	1	2	1	0	0	0	2	0	3	3	0	0	0	2	2	0	0	0	3	0	0	0	0	3	3	4	1	0	0	3	3	0	0	4	0	0	3	0	1	3	0	0	0	0	0	0	0
239	male	40	2	3	3	0	2	2	2	2	3	0	0	2	0	2	2	0	0	0	4	0	0	4	0	4	3	0	0	3	0	0	0	0	0	3	0	0	2	0	1	3	3	3	0	0	0	0	0
240	female	51	2	6	3	2	0	3	2	0	3	2	0	0	0	1	2	0	0	0	4	0	0	3	0	3	4	0	0	4	4	0	4	0	3	4	0	0	3	0	1	0	3	0	0	3	3	3	3
242	male	27	1	3	0	3	0	0	0	0	2	0	0	0	0	0	0	5	0	0	0	0	0	0	0	0	4	0	0	0	0	0	0	0	0	3	5	0	0	0	3	0	0	0	0	1	3	1	2
244	male	42	1	5	1	1	1	4	1	1	1	1	0	0	1	1	1	1	0	1	5	4	5	5	1	4	5	5	5	3	5	4	5	0	0	5	5	4	1	5	5	5	1	5	0	1	1	1	3
245	male	40	1	2	2	0	0	0	0	0	3	2	0	0	0	2	0	3	0	0	3	0	0	3	0	3	3	0	3	2	0	0	0	0	3	3	0	0	0	0	1	3	1	0	0	0	0	0	3
247	male	37	2	4	2	4	3	3	3	3	3	3	2	4	5	4	2	1	3	5	2	4	2	2	0	3	4	3	2	2	2	1	1	5	5	5	2	4	5	4	3	4	3	4	3	4	5	4	3
248	female	28	1	2	2	2	0	0	2	0	3	2	0	0	0	2	1	3	0	0	3	0	0	0	0	0	4	0	5	0	3	4	4	0	0	3	0	0	2	4	1	0	0	3	0	3	0	3	0
250	male	39	1	4	2	1	0	3	1	2	2	1	0	0	0	1	1	1	0	0	3	0	0	3	0	3	3	0	3	3	3	0	5	0	0	3	5	0	1	5	4	3	0	3	0	3	3	1	3
253	male	30	1	5	3	4	4	3	3	3	3	2	4	4	3	4	3	3	2	4	4	4	3	2	3	2	3	3	2	3	4	2	2	3	2	3	2	3	4	3	4	2	3	4	3	2	3	4	3
254	male	26	1	2	4	3	0	0	3	0	0	0	0	0	0	4	0	0	0	0	4	4	0	0	0	0	4	0	4	0	0	0	3	0	0	4	0	0	5	5	3	0	3	3	0	3	0	3	3
255	female	36	1	2	1	1	0	1	1	1	1	1	1	1	0	1	0	1	0	0	2	0	0	0	0	1	4	0	3	5	0	1	0	0	0	3	0	0	0	0	1	3	3	3	0	0	0	3	3
256	male	23	1	2	4	0	0	0	0	0	2	3	0	0	0	0	0	0	0	0	4	4	0	4	0	0	3	0	3	0	0	0	4	5	0	3	0	0	3	0	1	1	1	0	0	0	0	4	3
257	male	29	2	6	0	0	0	0	0	0	0	0	0	0	0	3	0	0	0	0	0	0	0	0	0	0	3	0	0	0	0	0	0	0	0	0	0	0	3	0	1	3	0	0	0	0	0	0	0
258	male	26	2	3	1	1	2	2	5	4	4	4	0	4	5	4	5	4	2	5	1	4	3	1	5	4	4	5	3	3	2	2	5	4	2	5	5	5	3	3	2	4	5	4	4	5	4	4	5
259	female	27	2	4	3	3	3	3	3	3	3	3	3	3	3	3	3	4	4	3	3	2	3	4	3	3	5	3	3	3	3	3	5	3	3	3	5	4	3	4	4	5	3	3	3	3	3	3	3
261	male	59	2	6	1	0	0	1	1	2	3	1	0	0	2	1	1	2	0	3	4	0	0	0	0	3	4	0	0	3	0	0	0	0	1	3	0	0	2	4	5	3	3	3	0	3	2	3	4
262	male	42	1	3	3	0	0	3	3	0	3	3	0	0	0	3	0	0	0	0	3	0	0	3	0	3	3	0	3	0	3	0	3	0	0	3	0	0	0	0	3	3	3	3	0	3	3	3	3
263	female	50	1	1	1	0	0	0	0	0	2	1	0	1	3	0	1	0	0	0	3	0	0	0	0	0	4	0	0	3	0	0	4	0	0	4	0	0	0	0	1	3	0	0	0	0	0	0	0
264	male	29	1	3	0	0	0	0	0	2	2	3	0	0	0	3	3	0	0	0	0	0	0	0	0	3	0	0	3	0	0	0	3	0	0	5	0	0	0	0	1	3	0	0	0	0	0	0	0
265	male	36	2	3	2	0	2	2	2	1	2	3	2	3	0	1	1	2	0	2	0	1	3	3	2	2	2	2	2	0	2	3	2	2	2	2	0	1	1	1	3	2	2	2	2	2	2	1	2
266	male	51	2	6	1	0	0	5	4	0	4	5	0	0	0	4	0	2	0	0	3	0	3	3	3	0	3	2	2	3	0	1	4	3	3	4	5	0	2	2	4	0	0	0	0	1	0	2	3
267	male	51	2	4	1	0	1	1	1	0	2	1	0	1	0	1	1	1	0	0	0	0	0	0	0	3	4	0	0	0	4	1	4	0	0	5	0	0	1	0	3	1	1	1	0	0	0	1	1
268	female	48	1	2	1	4	0	0	3	3	3	3	0	0	0	3	0	4	0	0	2	0	0	0	0	5	4	4	4	0	0	3	4	0	0	4	5	0	3	0	4	0	0	0	0	3	0	3	3
269	male	48	2	4	2	0	0	3	2	0	2	2	0	0	0	3	0	2	0	0	2	0	0	2	0	0	3	0	4	0	0	0	4	0	0	4	0	0	2	4	1	3	3	3	0	3	3	3	3
270	female	50	2	6	3	3	3	3	1	2	3	3	2	1	3	3	1	2	3	3	3	3	3	3	4	3	3	3	3	3	3	2	3	3	3	4	0	0	3	0	1	3	3	3	3	1	3	3	3
273	female	27	1	2	1	3	2	4	1	3	3	1	0	2	4	2	2	2	0	2	1	1	2	1	1	1	4	2	2	4	3	3	2	2	3	1	3	1	4	2	4	2	3	1	3	2	4	1	3
274	male	47	1	3	2	3	3	2	3	3	2	3	3	3	3	2	2	2	3	3	3	3	3	3	3	3	3	3	3	3	3	3	3	4	3	4	4	3	2	3	4	3	0	0	0	2	0	0	3
275	male	48	2	3	3	2	2	4	3	3	4	3	2	4	4	3	2	2	4	3	4	3	1	3	2	3	5	2	4	3	2	3	3	3	4	2	4	2	3	2	2	3	3	2	1	4	3	2	3
277	male	48	2	3	2	2	0	3	1	0	2	1	1	2	3	1	1	2	0	2	3	0	4	3	0	3	3	3	3	0	0	0	5	0	4	4	3	0	3	0	1	0	0	4	0	3	0	3	3
278	male	25	1	3	3	3	3	4	3	3	3	3	3	3	3	3	2	3	3	3	3	3	3	3	3	3	4	0	2	3	3	3	4	3	0	4	0	3	3	3	2	4	3	2	3	3	4	3	2
279	male	49	2	5	3	0	2	2	2	0	0	2	2	0	0	0	0	0	0	0	0	0	0	0	0	3	3	0	0	0	0	0	0	0	0	4	4	0	3	4	1	3	0	0	0	5	0	0	0
281	female	54	2	4	3	3	0	3	0	0	3	3	0	0	0	3	3	3	0	0	3	0	0	3	0	0	3	0	0	3	3	0	0	0	0	3	0	0	1	3	1	0	0	5	0	1	0	3	3
282	male	34	2	3	3	0	0	0	0	0	3	2	0	1	0	2	1	3	0	0	3	0	0	0	0	3	4	0	3	0	0	0	3	0	0	3	0	0	2	0	1	4	3	0	0	0	0	0	3
283	female	45	1	2	3	1	0	3	3	0	2	2	0	0	0	1	2	3	3	3	3	0	3	4	0	0	4	3	0	0	3	3	5	0	4	4	3	0	3	0	2	3	3	3	0	0	3	0	3
284	female	29	2	5	2	0	1	1	3	0	2	3	1	1	2	0	2	0	3	3	1	0	0	2	0	2	2	1	1	0	1	1	0	2	3	0	0	2	3	3	3	1	0	1	1	3	2	3	2
285	male	37	2	5	2	0	0	3	1	4	2	0	2	3	0	2	1	3	0	0	4	0	0	5	0	4	4	0	0	0	0	0	4	3	0	3	4	0	1	4	1	4	4	0	0	0	1	1	3
286	female	31	1	2	3	1	0	3	2	1	2	2	2	0	0	2	1	3	0	0	3	0	0	4	0	0	3	0	4	0	0	2	0	0	0	3	0	0	3	0	1	0	0	0	0	5	0	2	3
287	male	25	1	2	0	0	0	1	0	0	2	1	0	0	0	0	2	2	0	0	0	0	0	0	0	0	0	0	0	0	0	0	0	0	0	5	0	0	1	0	1	3	3	0	0	0	1	2	3
288	female	59	1	3	0	0	4	0	3	0	3	3	0	1	0	2	0	0	0	0	0	0	5	0	0	0	3	0	0	0	0	0	0	0	0	4	0	0	3	0	1	2	3	0	0	3	0	2	3
289	female	32	1	5	4	1	2	3	1	3	2	1	1	3	3	3	1	3	0	0	4	3	3	3	0	3	5	4	0	3	0	0	3	0	3	3	3	0	2	4	1	3	3	3	0	2	2	2	2
291	female	50	2	5	0	0	0	3	0	0	2	0	0	0	0	3	0	3	4	0	0	0	0	0	0	0	3	0	3	3	0	0	3	0	3	3	0	0	3	0	1	3	3	0	0	0	0	0	0
293	female	35	1	3	0	1	0	3	1	0	3	1	0	0	0	1	2	1	0	0	0	0	0	0	0	0	4	3	0	0	0	0	4	0	3	3	0	0	3	0	1	3	0	0	0	0	0	0	3
294	male	48	2	4	2	3	2	2	2	3	2	2	3	2	2	2	2	2	2	3	2	2	3	3	3	2	2	2	3	3	2	2	2	2	3	3	2	2	2	2	3	3	0	0	0	0	0	0	0
296	female	25	1	6	3	3	3	3	3	3	3	3	3	3	3	3	0	3	3	3	3	3	3	3	3	3	3	3	3	3	0	0	3	3	3	3	5	0	0	0	4	0	3	3	0	0	0	3	3
297	male	48	1	2	0	0	0	3	3	0	3	3	3	0	0	3	3	3	0	0	0	0	0	0	0	3	3	0	3	0	0	0	3	0	0	3	0	0	3	0	1	3	0	0	0	2	0	2	3
298	female	31	1	2	0	1	0	0	2	0	0	2	0	0	0	2	0	0	2	0	0	3	0	0	0	0	4	5	0	0	0	4	0	0	0	5	5	0	1	5	1	0	0	0	0	0	0	1	1
299	female	31	1	3	3	3	1	3	4	3	3	3	2	0	4	3	3	3	1	3	3	3	4	3	0	3	4	4	0	3	5	4	5	0	0	4	4	0	2	4	2	4	4	0	0	3	4	4	4
300	female	27	1	2	3	4	0	2	5	0	5	3	5	0	0	5	5	3	1	1	5	0	0	0	0	0	5	0	0	0	0	0	3	0	0	1	3	3	3	3	1	1	1	1	0	1	1	5	5
301	male	54	2	4	0	0	0	0	1	0	3	0	0	0	0	0	0	0	0	0	0	0	0	0	0	3	3	0	3	0	0	0	0	0	0	3	0	0	0	0	1	3	3	0	0	0	0	3	0
302	male	55	2	4	3	1	1	3	1	1	1	1	0	1	0	1	1	1	3	3	4	2	5	3	0	3	3	4	0	3	0	0	0	3	3	3	3	0	1	4	1	3	3	3	0	3	3	3	3
304	female	27	1	2	0	0	0	0	3	0	2	2	0	0	0	2	2	2	0	2	4	0	0	3	0	0	4	0	3	0	0	0	0	0	0	3	0	2	3	0	2	0	0	3	0	3	0	3	3
305	male	48	2	4	0	0	0	3	3	0	3	0	0	0	0	0	0	1	0	0	0	0	0	3	0	0	3	0	0	0	0	0	0	0	0	0	0	0	0	0	1	3	3	0	3	3	0	3	3
306	female	59	2	6	0	0	0	0	0	0	3	0	0	0	0	0	1	0	0	0	3	0	0	0	0	0	3	0	0	0	0	0	0	0	3	5	1	0	0	0	1	0	3	0	0	1	1	0	0
307	male	23	1	4	3	0	0	3	2	2	3	2	2	0	0	3	2	3	0	0	3	0	0	3	0	3	3	4	3	0	4	2	4	0	0	4	0	0	3	4	1	3	0	0	0	4	3	4	4
308	female	36	1	2	0	2	0	4	1	0	2	1	0	3	0	3	0	1	0	0	3	3	0	3	0	3	4	4	3	0	0	0	0	0	0	4	5	0	1	5	4	0	0	0	0	0	0	1	1
310	male	52	2	4	1	0	0	0	1	0	3	0	0	0	0	1	0	0	0	0	1	0	0	3	0	3	3	5	5	0	3	0	0	0	0	3	5	0	3	5	1	3	3	0	0	3	3	3	3
312	female	55	2	2	4	0	0	0	2	0	3	2	0	0	0	1	0	1	0	0	4	0	0	0	0	0	3	0	0	0	0	0	0	0	0	2	0	0	0	0	4	0	0	2	0	0	0	0	3
313	female	46	2	2	3	0	0	0	0	0	2	1	0	3	0	1	0	0	0	0	4	0	1	4	0	3	5	0	5	0	0	0	0	0	3	5	0	0	2	4	1	1	3	0	0	0	0	0	3
314	male	23	1	2	1	1	1	1	1	1	1	1	1	1	1	1	1	1	1	1	1	1	1	3	1	1	1	1	1	1	4	1	5	1	1	1	3	1	1	4	1	3	3	3	3	3	3	3	3
315	male	28	2	5	3	1	0	2	3	1	3	1	2	4	0	3	1	3	0	0	4	0	0	3	0	3	5	1	2	3	4	4	5	0	5	5	0	0	3	0	1	3	3	5	0	0	0	1	3
316	female	24	1	2	1	5	0	0	1	0	2	2	0	0	0	1	0	0	0	0	2	0	0	0	0	1	5	0	0	0	0	0	0	0	0	5	0	0	2	4	1	0	2	3	0	1	0	1	2
317	female	35	2	4	3	0	3	3	3	3	3	0	0	0	0	1	1	4	0	0	3	0	0	0	0	3	5	3	3	0	5	0	0	0	0	4	0	0	3	0	1	3	3	0	0	0	3	0	0
319	male	36	1	4	3	4	0	0	2	1	3	2	0	0	0	2	1	3	4	0	3	0	4	4	0	2	4	5	0	0	3	4	4	4	0	4	4	0	2	5	1	0	0	0	0	2	4	3	3
320	male	57	2	3	0	1	0	2	1	1	2	1	1	0	0	1	1	1	0	0	0	0	0	0	0	0	4	0	0	0	1	0	0	0	0	3	0	0	3	4	1	5	3	4	5	0	3	1	4
321	male	25	1	1	0	0	0	0	0	0	0	0	0	0	0	0	0	0	0	0	0	0	0	0	0	0	3	0	3	0	0	0	3	0	0	3	0	0	0	0	1	3	0	0	0	0	0	0	0
322	female	48	2	6	0	3	0	3	1	1	3	1	0	1	0	1	1	0	4	0	0	0	0	0	0	3	3	0	0	1	0	0	0	0	1	5	0	0	0	0	1	3	3	3	0	0	0	1	3
323	female	29	1	2	0	2	0	3	2	0	2	2	2	0	0	2	0	0	4	0	1	0	4	0	0	0	3	3	1	0	0	0	3	4	0	3	3	3	3	4	1	0	0	0	0	3	3	3	3
324	male	36	2	2	0	0	1	1	2	2	2	1	0	2	3	2	0	0	0	0	5	0	0	4	0	3	3	5	0	3	0	4	0	0	0	5	0	0	3	0	1	2	3	0	0	0	0	0	2
325	male	54	2	5	2	1	0	1	2	0	2	1	1	0	0	2	1	1	1	0	2	0	0	3	0	0	4	4	4	0	4	0	5	0	3	5	5	0	1	3	4	4	0	3	0	1	1	1	3
326	female	57	2	3	3	0	3	4	3	0	3	2	0	4	4	3	2	3	0	4	4	0	0	3	0	0	4	4	0	3	0	0	0	4	0	3	0	0	1	4	1	3	3	3	0	0	0	3	4
327	female	26	1	1	2	2	2	2	2	2	1	2	2	2	1	2	2	2	1	2	2	2	2	1	2	2	2	1	2	2	2	3	2	1	1	1	0	0	0	0	2	3	0	0	0	0	0	0	0
328	female	40	1	2	0	0	0	0	0	0	2	0	0	0	0	0	0	0	0	0	0	0	0	0	0	0	3	0	0	0	0	0	0	0	0	4	0	0	0	0	1	3	3	3	0	0	0	3	3
329	female	29	1	2	0	0	0	0	0	0	3	1	0	0	0	0	1	0	0	1	0	0	0	0	0	0	4	0	0	0	0	0	0	0	0	4	5	0	4	3	1	0	0	0	0	0	0	0	3
331	female	25	2	4	0	0	0	0	3	0	2	3	0	0	0	2	0	0	0	0	0	0	0	0	0	0	4	0	0	0	0	0	0	0	0	4	0	0	3	3	1	3	2	0	0	0	0	0	0
332	female	24	1	6	0	0	0	5	0	0	5	3	1	0	0	5	0	0	0	0	4	5	0	0	0	0	3	0	5	0	0	1	0	0	0	3	0	0	3	3	3	0	0	0	0	5	0	5	5
333	male	59	2	5	2	0	1	2	2	0	2	1	0	0	3	1	1	2	0	0	0	0	5	0	0	3	4	0	4	3	0	0	0	5	0	3	0	0	2	4	1	3	3	0	0	3	0	2	5
334	female	41	2	3	1	1	1	1	1	1	2	1	1	1	1	1	1	1	1	0	0	0	0	5	0	5	5	3	0	1	0	0	5	5	0	4	0	0	5	4	1	3	4	5	0	0	0	1	5
336	male	52	2	6	3	0	0	1	3	3	3	0	3	3	3	3	3	0	0	0	3	3	3	3	0	0	3	3	3	0	2	0	3	3	0	3	3	3	3	3	3	3	2	2	2	2	0	2	2
338	male	55	1	1	3	0	0	0	0	0	3	0	0	0	0	0	0	0	0	0	3	0	0	0	0	0	3	0	0	0	0	0	0	0	0	3	0	0	0	0	1	0	0	0	0	3	0	3	3
339	female	55	1	2	0	0	0	3	0	0	3	3	0	0	0	2	3	2	0	0	0	0	0	0	0	0	3	0	0	0	4	0	0	0	4	3	0	0	0	0	1	3	3	0	0	0	0	0	0
340	male	39	2	6	2	1	2	2	2	1	2	1	2	2	2	1	1	2	2	1	4	4	5	4	1	4	4	4	4	3	4	4	4	4	3	4	4	3	2	4	3	2	3	4	4	2	1	2	3
341	female	43	1	3	0	1	0	0	1	2	0	3	0	0	0	3	1	3	0	0	2	2	0	0	0	2	3	0	0	3	0	0	0	0	3	3	5	0	1	3	1	0	0	0	0	0	0	3	3
342	male	59	1	2	3	3	3	3	3	3	3	3	3	3	3	3	3	3	3	3	3	3	3	3	3	3	3	3	3	3	3	3	3	3	3	3	3	3	3	3	1	3	3	3	3	3	3	3	3
343	female	39	1	2	0	0	0	0	3	0	3	3	0	0	0	3	3	0	0	0	3	0	3	0	0	0	3	0	0	0	0	0	0	3	3	3	0	0	3	3	1	0	0	0	3	0	0	0	3
344	male	36	2	4	3	2	3	1	1	2	1	3	1	2	3	3	2	1	3	1	2	2	3	1	3	3	3	1	1	1	3	1	1	1	2	4	2	2	2	2	2	2	3	3	3	3	3	3	3
346	female	36	1	2	0	3	0	3	3	0	2	2	3	0	0	3	0	3	0	0	3	0	3	3	1	0	3	3	0	3	3	3	3	3	0	4	5	0	2	4	4	3	3	3	3	3	3	3	3
347	female	41	1	2	5	1	0	0	1	0	1	1	1	0	0	1	1	1	0	0	3	3	0	3	0	0	5	3	2	5	0	0	4	4	5	5	0	0	0	0	1	0	0	0	0	3	0	0	3
350	male	56	1	2	0	0	0	3	1	0	2	2	0	0	0	1	1	3	0	0	1	3	0	1	0	1	2	0	1	3	0	0	0	0	0	4	0	0	2	0	1	1	1	2	4	2	0	2	4
351	male	55	1	3	3	3	0	3	3	0	3	3	0	0	0	3	3	0	0	0	3	3	0	3	0	0	3	0	0	0	0	0	0	0	0	3	0	0	3	0	1	0	0	3	0	0	0	3	3
354	male	49	2	6	0	1	0	0	1	1	2	3	0	0	0	1	1	3	3	1	3	3	0	5	3	4	5	0	3	3	0	0	3	5	0	4	2	0	2	0	4	1	1	0	5	3	3	3	3
357	male	25	1	3	0	3	0	5	4	0	3	3	4	0	2	4	0	3	0	4	0	0	0	4	0	0	3	0	0	0	0	0	0	0	0	5	0	0	4	0	1	3	0	0	0	0	0	3	4
358	male	34	1	2	1	1	1	1	1	3	1	1	1	0	0	1	1	1	0	0	3	3	0	3	0	3	3	3	3	3	1	0	0	0	0	3	0	0	3	4	1	0	0	3	0	1	3	3	3
359	female	49	1	3	3	3	3	3	3	3	3	2	3	3	3	2	2	3	3	3	3	3	3	3	3	3	3	3	3	3	3	3	4	3	3	4	0	0	3	3	1	0	0	0	0	3	3	3	3
360	female	58	2	4	1	1	1	2	1	1	2	1	1	1	1	0	1	0	1	1	4	4	4	4	4	4	4	4	0	0	1	1	1	2	4	1	0	1	1	1	4	4	4	4	1	1	1	1	4
362	male	47	1	4	3	3	0	3	3	1	3	0	0	0	0	3	0	3	0	0	3	0	0	3	0	3	3	0	0	5	4	0	0	3	0	3	0	0	3	0	1	1	0	5	0	4	0	5	3
363	male	44	2	4	0	0	0	0	3	0	3	3	0	0	0	3	1	3	0	0	3	0	0	5	0	0	3	0	0	0	0	0	3	0	0	3	0	0	0	0	1	3	0	0	0	0	0	3	3
364	female	29	2	2	1	3	0	4	5	3	2	1	4	4	3	1	1	1	0	0	4	3	3	5	0	3	5	3	0	5	0	3	4	3	4	5	0	0	1	3	1	5	5	0	0	1	1	1	3
366	male	59	1	2	0	4	0	3	3	3	3	0	0	3	0	3	3	0	0	0	3	0	0	0	0	3	3	0	0	0	0	0	0	0	0	3	0	0	3	0	3	3	0	0	0	0	0	3	3
367	female	38	1	4	3	1	0	3	1	2	2	1	3	0	0	3	2	4	0	3	2	0	0	4	0	3	3	0	4	0	0	0	4	0	0	4	5	0	1	4	5	3	3	0	0	0	0	2	0
369	male	35	1	3	0	0	0	4	2	0	2	1	0	0	0	2	2	0	0	0	4	0	0	3	0	0	4	0	0	0	2	0	0	0	0	3	4	0	2	4	5	0	0	3	0	1	1	1	4
370	female	38	1	4	0	1	0	0	1	0	2	1	0	0	0	2	0	1	0	0	0	3	0	4	0	0	4	3	4	0	0	0	4	0	0	4	5	0	1	4	5	0	0	0	0	1	0	4	2
371	male	50	2	4	0	0	0	0	0	0	4	0	0	4	3	0	0	0	0	0	3	0	0	0	0	4	2	0	3	0	0	0	4	0	0	3	0	0	0	0	4	3	2	3	0	0	0	0	0
372	female	26	1	5	0	0	0	0	5	0	3	2	4	0	0	4	1	1	0	0	0	0	0	0	0	0	4	0	0	0	0	0	3	0	0	3	5	0	1	5	5	0	0	0	0	1	0	1	1
373	female	25	1	2	3	4	2	3	3	0	3	3	0	2	0	3	2	3	0	2	0	3	0	3	3	4	4	3	3	0	4	3	3	0	0	3	0	0	3	0	1	0	0	0	0	0	0	3	3
374	female	38	1	2	2	1	0	4	3	1	3	2	0	0	0	3	1	0	0	0	3	0	0	2	0	3	4	4	0	0	0	0	0	0	0	3	0	0	3	0	1	1	3	0	0	4	3	4	4
375	female	44	1	2	3	3	3	3	3	0	3	3	3	3	3	3	3	3	3	0	3	3	0	3	0	3	3	3	0	3	3	0	3	0	0	3	3	0	1	5	1	0	1	0	0	3	3	3	3
376	male	28	1	4	2	0	0	4	2	2	3	1	0	0	0	4	1	1	0	0	1	0	0	5	0	5	4	4	4	0	5	0	5	0	0	5	0	0	2	4	1	0	0	0	0	5	0	5	2
378	female	30	2	5	0	0	0	1	1	0	2	1	1	0	0	2	1	1	0	1	0	0	4	5	0	0	5	5	4	0	0	4	4	0	0	4	4	0	2	4	4	3	3	0	0	0	0	1	3
379	male	39	2	6	2	2	2	2	3	1	2	0	2	2	0	2	2	2	2	3	2	2	0	2	0	4	4	2	2	2	0	3	2	2	3	4	5	0	2	4	4	3	3	3	3	3	3	3	3
380	female	47	1	2	3	1	1	3	2	1	3	1	0	0	1	2	1	2	3	3	4	0	0	0	0	0	4	0	0	0	0	3	0	0	0	4	0	0	3	0	1	3	3	0	0	2	3	3	3
383	male	35	1	2	4	3	2	3	2	2	2	2	2	1	3	2	1	4	3	4	4	2	3	4	4	4	4	4	4	3	4	4	4	4	3	4	4	3	2	4	2	4	4	3	0	2	3	2	4
384	female	42	2	6	2	0	0	0	1	0	1	1	1	0	0	1	1	1	0	0	3	0	0	0	0	0	4	0	0	0	4	3	0	0	0	5	5	0	1	5	5	3	4	0	0	0	1	1	3
386	female	47	1	5	3	0	0	3	3	3	3	2	0	0	3	1	0	0	2	3	3	3	0	3	0	3	3	0	0	3	0	0	0	4	3	4	0	0	3	0	1	3	0	0	0	3	3	3	3
387	male	52	1	2	0	0	0	0	0	0	3	0	0	0	0	3	3	0	0	0	0	0	0	0	0	0	3	0	0	0	0	0	0	0	0	3	0	0	0	0	1	0	0	0	0	0	0	3	0
388	male	57	2	5	2	0	0	1	1	1	3	2	0	2	1	2	1	1	3	0	3	0	0	3	0	3	4	3	3	3	4	4	0	3	0	4	4	0	1	4	1	3	1	3	0	1	1	3	3
389	female	29	1	2	2	2	0	2	1	2	2	3	3	0	0	3	3	3	0	2	3	0	0	5	0	3	5	5	1	0	4	5	2	3	0	5	5	0	2	5	5	0	0	0	0	0	0	2	3
390	female	25	1	3	0	1	0	0	3	0	3	2	2	0	0	3	1	3	0	0	0	0	0	3	0	0	5	0	5	0	0	2	3	0	0	3	4	0	3	5	4	0	0	0	0	4	0	0	3
392	male	22	1	1	0	0	0	0	0	0	3	2	0	0	0	0	0	0	0	0	0	0	0	0	0	0	3	0	3	0	0	0	0	0	0	3	0	0	3	0	1	0	0	0	0	1	0	1	3
393	female	37	2	6	1	1	1	2	2	0	2	1	0	1	2	2	1	1	0	1	1	1	1	2	1	0	1	1	1	1	2	0	2	2	1	1	2	2	2	2	2	2	2	2	2	2	2	2	1
394	female	23	1	3	1	4	4	5	4	1	4	4	2	4	3	2	0	1	0	4	4	4	4	5	4	3	4	1	4	0	5	3	4	4	3	1	4	0	1	4	4	4	4	3	4	5	4	4	4
395	male	36	1	4	0	0	0	0	0	0	0	0	1	0	0	3	0	1	0	0	0	0	0	0	0	4	4	0	4	0	0	0	4	0	0	0	0	0	0	0	1	3	3	3	0	0	0	0	3
396	female	51	1	4	3	1	2	1	1	3	3	1	1	2	3	3	1	2	3	1	4	3	4	3	3	3	4	3	3	3	3	3	4	3	3	5	4	3	1	3	1	0	3	3	0	0	0	2	3
397	male	36	2	5	2	0	0	3	1	0	3	2	0	1	0	2	0	1	0	1	4	0	0	3	0	0	2	0	0	3	0	0	0	0	3	4	0	0	3	4	1	3	3	0	0	0	0	0	3
398	female	29	2	6	4	3	3	3	1	0	3	2	3	0	3	1	1	0	0	0	4	3	0	4	0	0	3	4	0	0	0	0	3	0	0	3	4	0	2	4	2	0	0	0	0	0	0	3	3
399	female	55	1	3	1	0	0	4	1	0	3	1	0	0	0	0	1	0	0	3	0	0	0	0	0	0	0	0	0	0	0	0	0	0	0	3	2	0	4	0	2	0	0	0	0	3	3	4	3
400	male	27	1	2	3	0	0	3	4	0	3	2	3	0	0	3	2	4	0	5	3	3	0	4	0	3	3	3	3	0	0	3	4	0	0	3	0	0	2	4	1	3	3	0	0	0	0	0	3
401	male	58	2	5	1	2	1	2	1	1	3	2	3	1	1	1	1	1	1	1	3	1	1	3	3	1	3	3	3	3	1	1	1	1	3	3	1	1	1	1	4	3	1	1	1	1	1	1	3
402	female	38	2	4	2	2	0	0	0	0	2	0	0	0	0	3	2	0	0	0	3	3	0	0	0	0	4	0	0	0	0	0	0	0	0	0	4	0	2	0	4	0	0	0	0	3	3	2	3
403	female	34	2	4	0	0	0	0	1	0	2	1	0	0	0	2	2	0	0	0	0	0	0	0	1	0	3	0	0	0	0	1	0	0	0	4	0	0	3	3	3	3	3	0	0	0	0	0	0
404	male	35	1	4	0	0	0	0	3	0	3	0	0	0	0	3	3	0	0	0	0	0	0	0	0	0	3	0	0	0	0	0	0	0	0	3	0	0	0	0	1	3	3	3	0	0	0	0	0
406	female	51	2	2	0	0	0	0	0	0	2	0	0	0	0	0	0	0	0	0	0	0	0	0	0	0	3	0	0	0	0	0	0	0	3	3	0	0	0	0	1	3	3	0	0	0	0	0	0
407	male	58	2	6	1	0	0	3	3	0	0	0	0	0	0	2	1	0	0	0	4	0	3	0	0	3	4	0	0	0	0	0	0	0	4	3	4	0	3	4	1	0	0	5	0	0	0	1	1
408	female	43	1	6	1	1	1	1	1	1	1	1	1	1	1	1	1	1	1	1	1	1	4	3	1	2	4	1	4	1	1	3	2	2	1	4	3	3	3	3	4	3	3	3	3	3	3	3	3
410	female	36	1	4	2	3	3	3	3	3	1	3	3	3	3	2	3	3	3	3	3	3	3	3	3	3	5	3	3	3	3	3	3	3	3	3	3	3	2	3	2	3	3	3	3	3	3	3	3
412	male	53	2	3	1	0	1	2	1	1	1	0	0	3	0	1	1	0	0	0	1	0	1	0	0	3	3	0	1	0	0	0	0	0	0	4	1	2	1	1	1	3	3	3	0	3	3	3	3
414	female	26	2	4	0	3	3	3	3	4	4	2	3	0	0	3	2	3	0	0	3	0	0	0	0	3	4	0	3	0	3	3	3	3	0	3	0	0	3	3	1	0	3	3	0	0	0	3	2
415	male	25	1	4	0	0	0	3	1	0	3	0	0	0	0	0	0	0	3	0	0	0	0	0	0	0	3	3	0	0	0	0	0	0	0	3	3	0	3	3	1	3	3	3	0	3	0	3	3
416	male	40	2	4	3	2	1	5	2	2	1	2	3	2	3	2	1	1	3	4	0	3	5	3	3	3	4	0	4	3	3	3	5	4	4	4	5	0	0	0	1	3	0	4	0	3	0	3	3
417	female	34	1	2	5	0	0	0	0	0	4	1	0	0	0	5	0	1	0	0	5	0	0	1	0	0	4	0	0	0	0	0	0	0	0	3	0	0	3	0	2	0	3	0	0	4	0	5	3
418	female	54	2	2	3	3	4	4	0	0	3	3	0	0	4	4	0	0	0	0	3	0	0	0	0	0	3	3	0	4	0	0	0	0	0	3	0	0	3	0	3	2	0	0	0	0	0	4	4
420	male	33	2	5	3	3	3	3	3	3	3	3	3	2	3	2	2	3	0	2	3	3	3	2	3	3	3	3	3	3	0	3	3	0	3	3	0	0	0	0	1	3	3	3	3	3	3	3	3
422	male	28	1	3	2	2	2	2	3	1	2	3	0	1	1	2	3	2	2	2	3	0	3	3	3	2	2	1	3	2	1	3	2	2	1	2	1	4	0	3	1	3	0	3	2	2	2	2	1
423	female	28	1	2	0	0	0	0	0	0	2	0	0	0	0	2	1	0	0	0	0	0	0	0	0	0	5	0	0	0	4	0	0	0	0	5	0	0	0	0	1	5	1	5	0	1	1	1	2
424	female	28	1	3	2	1	0	3	1	0	1	1	1	0	0	1	2	3	0	0	4	0	0	4	0	0	5	0	3	0	0	4	0	0	0	4	4	0	2	0	1	3	0	0	0	0	0	0	0
425	male	46	2	4	1	0	0	3	1	0	3	1	0	0	0	1	1	0	0	0	1	0	0	0	0	0	3	0	3	3	0	1	0	0	3	3	0	0	3	0	1	4	3	0	0	0	2	0	3
427	male	38	1	2	3	4	0	3	3	0	3	0	0	0	0	3	0	3	0	2	3	0	0	0	0	0	0	0	0	0	0	0	0	0	0	4	4	0	3	4	2	3	3	3	0	3	0	3	3
428	male	43	1	3	3	0	0	3	0	0	3	0	0	0	0	2	2	2	0	0	3	0	0	3	0	3	3	0	3	0	0	0	3	0	0	3	0	0	2	0	1	3	3	3	0	2	0	2	3
430	male	52	2	3	3	0	0	0	0	0	3	0	0	3	0	0	0	0	0	0	0	0	3	0	0	0	3	0	0	3	0	0	0	3	3	3	0	0	0	0	1	3	3	0	0	0	0	0	3
432	female	28	1	3	0	0	0	0	1	0	2	3	2	0	0	2	2	3	0	0	0	0	0	4	0	0	4	0	0	0	0	0	5	0	0	3	4	0	0	0	4	3	3	0	0	0	0	0	0
433	male	42	1	2	0	0	0	0	0	4	2	0	3	0	0	3	4	0	0	0	0	5	0	0	0	2	5	4	5	0	5	0	0	0	0	5	5	0	2	5	1	0	0	5	0	0	0	5	3
434	male	26	1	2	1	0	0	4	0	0	3	2	0	0	0	3	3	1	0	2	3	0	0	2	0	3	3	0	0	0	3	0	0	0	0	3	0	0	5	0	1	0	0	0	0	0	0	0	4
435	male	55	1	4	3	0	0	3	1	0	3	0	1	3	0	5	1	3	0	0	3	0	0	0	0	3	3	0	0	3	3	3	0	0	0	3	0	0	3	0	1	3	3	3	0	3	0	3	3
436	female	42	2	5	4	3	3	4	3	3	3	3	3	3	3	3	3	3	3	3	3	3	3	3	3	3	4	3	3	3	3	3	3	3	3	3	3	3	3	3	4	3	3	4	3	3	3	3	3
437	female	59	2	4	0	0	0	0	0	0	3	0	0	0	0	0	0	2	0	0	0	0	0	0	0	3	3	0	1	0	0	0	0	0	3	3	0	0	3	3	1	3	0	0	0	0	0	0	0
439	male	52	1	3	0	2	2	0	1	0	2	1	0	0	0	2	2	0	0	0	0	0	2	0	0	3	4	0	0	0	0	3	0	0	0	4	0	0	0	0	1	3	3	0	0	3	2	3	3
442	female	35	1	3	2	3	3	2	3	2	1	2	1	1	2	2	3	3	3	2	1	3	2	3	2	2	2	3	2	2	1	2	2	3	3	3	1	2	2	2	4	1	2	2	2	2	2	2	2
443	male	39	1	2	3	1	0	3	0	0	2	3	0	0	3	3	3	1	0	0	3	1	0	3	0	0	3	0	0	3	0	0	3	0	0	3	0	0	3	0	1	0	0	3	0	0	0	1	3
444	female	27	2	4	0	3	0	3	3	0	4	2	3	0	0	2	2	1	0	4	0	0	0	5	0	0	3	0	3	0	5	0	3	0	0	3	0	0	3	0	1	3	3	3	3	3	3	3	3
445	male	57	2	6	2	2	0	3	0	0	3	3	3	2	0	4	3	3	3	0	1	3	3	0	3	3	2	3	3	3	3	3	3	3	3	3	4	3	3	3	5	2	0	3	0	3	3	2	3
446	male	26	1	4	4	4	5	5	1	5	3	5	3	0	0	4	1	2	0	5	4	0	0	5	0	4	4	0	5	0	1	0	5	0	0	5	5	0	0	0	2	5	0	3	0	0	0	3	3
447	female	29	1	2	2	3	0	5	1	0	3	4	1	0	0	3	1	1	0	0	0	0	0	5	0	0	4	0	0	0	0	3	0	0	0	2	5	3	3	3	5	1	0	1	0	0	0	5	5
448	female	55	2	4	3	3	3	3	3	3	3	3	3	3	3	3	3	3	3	3	3	3	3	3	3	3	3	3	3	3	3	3	3	3	3	3	3	3	3	3	1	3	3	3	3	3	3	3	3
449	female	27	2	4	2	2	0	1	1	1	1	1	1	2	1	1	1	1	0	1	1	0	0	2	1	1	4	0	1	1	0	0	0	0	0	5	0	0	1	0	1	2	2	1	0	0	0	0	5
451	male	45	2	3	0	0	0	3	4	0	3	3	3	0	0	3	0	0	0	0	3	0	0	0	0	3	3	0	4	0	0	0	0	0	0	3	0	0	3	0	1	3	3	0	0	0	0	3	3
452	male	49	1	3	3	3	0	3	0	1	3	1	0	0	0	0	1	3	0	0	4	3	0	3	0	4	4	5	0	4	0	0	0	0	3	4	5	0	1	4	1	3	0	0	0	0	0	0	3
453	female	31	1	3	0	0	0	0	0	0	3	0	0	0	0	0	0	0	0	0	4	0	0	0	0	0	4	0	4	0	0	0	5	0	0	4	0	0	0	0	1	3	0	0	0	0	0	0	0
454	female	28	1	2	3	0	0	0	0	0	3	3	0	0	0	3	0	0	0	0	4	1	0	0	0	0	0	0	0	0	0	0	0	0	0	3	0	0	0	0	3	0	0	0	0	0	0	3	3
455	male	23	1	3	3	3	3	3	3	3	3	3	3	3	3	3	3	3	3	3	3	3	3	3	3	3	5	3	4	3	4	3	5	3	3	4	5	4	2	4	4	3	3	3	0	3	3	2	3
456	male	27	1	3	3	3	3	3	3	3	3	3	3	3	3	3	3	3	3	3	3	3	3	3	3	3	3	3	3	3	3	3	3	3	3	4	0	0	0	0	1	3	0	0	0	3	3	3	3
457	male	43	1	3	4	0	0	0	0	0	3	0	0	0	0	0	0	0	0	0	4	0	0	3	0	0	3	0	0	3	0	0	0	0	0	4	0	0	0	0	1	3	0	3	0	0	0	3	3
458	female	55	1	2	0	0	0	0	2	0	1	1	0	0	0	2	0	0	3	0	0	0	0	0	0	0	4	0	0	0	0	0	0	0	4	4	0	0	1	0	1	4	0	0	0	0	0	1	1
459	female	58	2	6	2	1	1	3	0	1	1	1	1	0	0	1	1	1	0	0	3	0	0	5	4	3	5	5	5	0	4	1	3	0	0	4	5	0	1	5	5	0	4	0	0	2	4	2	5
461	male	37	1	2	1	0	0	4	0	0	5	0	0	0	0	0	0	2	1	0	3	3	0	0	0	3	1	0	0	0	0	0	0	0	0	4	5	0	0	0	5	0	0	0	0	1	0	2	5
462	male	57	2	5	3	3	3	3	3	2	3	3	3	3	3	2	3	2	3	3	3	2	3	3	2	2	2	3	4	3	3	2	3	3	3	3	4	4	3	3	4	3	3	3	3	3	4	3	3
463	male	50	2	6	3	3	0	3	3	2	3	3	0	0	0	3	1	2	3	4	3	0	0	0	0	3	3	0	3	3	0	4	0	0	0	3	5	0	1	5	5	3	3	3	0	3	3	3	3
464	female	33	1	3	2	0	0	0	1	0	2	0	0	0	0	1	1	1	0	0	3	0	0	0	0	0	3	0	0	0	0	0	0	0	0	5	0	0	3	0	3	3	0	0	0	0	0	0	0
465	male	59	2	3	2	0	0	0	2	0	3	0	0	2	0	2	0	2	0	0	3	0	0	0	0	3	3	3	0	3	2	0	0	0	0	3	0	0	2	0	4	3	3	0	0	3	0	3	3
466	male	57	2	6	3	1	3	1	2	1	2	1	1	2	3	1	1	1	3	1	3	3	3	4	3	4	4	5	3	3	4	4	4	4	4	4	5	3	1	5	4	3	3	4	3	2	4	2	4
467	female	50	2	6	0	0	0	1	0	2	3	0	0	0	0	2	0	0	0	1	0	0	0	1	0	1	3	0	0	0	0	0	0	0	0	0	5	0	1	5	4	0	0	5	0	0	0	2	4
468	female	48	1	6	0	0	0	0	3	0	3	2	0	0	0	2	2	0	0	0	3	0	0	0	0	0	3	0	0	3	0	0	0	0	0	3	2	0	0	0	2	0	0	0	0	0	0	3	3
469	male	53	2	3	3	3	3	3	3	3	3	3	3	3	3	3	3	3	3	3	3	3	3	3	3	3	3	3	3	3	0	3	3	3	3	3	0	3	3	3	3	3	3	0	0	3	0	3	3
470	male	53	2	6	3	0	0	2	1	0	2	2	0	0	0	3	1	2	0	0	3	0	0	0	0	3	3	0	3	0	0	0	3	0	0	3	0	0	2	0	3	3	3	0	2	0	2	2	3
471	female	29	1	2	0	0	0	0	0	0	0	0	0	0	0	3	0	0	0	0	0	0	0	0	0	0	3	0	3	0	0	0	3	0	0	3	0	0	3	3	1	0	0	0	0	0	0	3	3
472	male	29	1	2	3	0	0	3	3	3	3	3	3	0	0	3	3	3	0	0	3	3	0	3	0	3	3	0	3	0	3	0	3	0	0	3	0	0	3	3	1	3	3	0	0	3	3	3	3
473	male	54	1	2	0	0	0	0	0	0	3	3	0	0	0	0	0	0	0	0	0	0	0	3	0	0	3	0	0	0	0	0	0	0	0	3	0	0	3	0	1	1	1	3	0	0	0	4	3
474	female	37	2	1	2	4	1	1	1	1	2	1	3	1	1	1	1	1	3	2	2	1	4	2	1	2	3	4	5	3	3	1	3	1	1	1	1	0	1	1	1	1	4	2	3	1	1	1	1
475	female	48	2	6	3	3	0	0	1	0	3	2	0	0	0	3	0	0	0	0	3	0	0	0	0	0	3	0	0	0	0	0	3	0	3	3	5	0	1	5	2	3	3	0	0	0	0	0	3
476	male	30	1	3	3	3	3	3	3	0	3	3	0	0	0	3	3	0	3	3	3	0	3	3	0	0	3	0	3	0	0	0	3	3	0	3	4	0	2	4	1	3	0	3	0	0	0	0	3
477	female	54	2	6	3	1	1	4	1	3	2	0	0	1	0	2	1	1	0	0	4	3	0	3	0	3	4	4	0	3	4	0	3	3	4	4	0	0	2	4	1	3	3	3	3	3	3	3	3
478	female	48	2	4	5	2	0	0	2	2	2	2	2	2	0	2	3	3	2	0	5	0	0	0	0	2	4	4	4	0	0	2	5	0	0	5	0	0	2	0	1	4	1	3	0	0	0	3	3
479	female	27	1	1	3	0	0	1	2	0	2	2	0	0	0	2	1	0	0	1	3	0	0	4	0	3	4	5	3	0	0	4	0	4	0	4	5	0	1	5	5	3	0	4	0	0	0	2	3
480	female	24	1	3	3	2	2	2	2	2	1	4	2	2	1	2	3	3	1	3	3	2	2	3	3	1	2	2	2	3	3	1	2	3	2	3	2	2	3	2	3	3	2	2	2	3	2	2	2
481	female	50	1	1	0	2	0	0	0	0	4	1	0	0	0	0	0	3	0	0	0	0	0	0	0	0	4	0	0	5	0	0	0	0	0	5	0	0	0	0	5	0	0	1	0	0	0	5	1
482	female	40	1	2	2	3	3	3	3	3	3	3	3	3	3	3	2	3	3	3	4	3	3	3	3	3	4	3	4	3	3	1	3	3	3	3	3	3	3	3	1	0	0	0	0	3	0	0	4
483	female	43	1	2	3	1	3	2	2	3	1	2	3	3	3	2	2	3	3	3	3	3	3	3	3	3	4	3	3	3	3	3	3	3	3	3	3	3	3	3	1	4	2	3	0	0	0	1	3
484	female	39	1	2	3	0	0	0	0	0	3	3	0	3	0	0	0	0	0	0	3	0	0	0	0	0	3	0	3	0	0	0	0	0	3	3	0	0	3	0	1	3	3	3	0	0	0	0	3
485	female	38	1	2	0	0	0	0	0	0	2	1	0	0	0	0	0	0	0	0	0	0	0	0	0	0	3	0	0	0	0	0	5	0	0	4	0	0	0	0	2	3	0	0	0	0	0	0	0
487	male	43	1	2	3	0	0	0	0	0	3	0	0	0	0	0	0	0	0	0	3	0	0	0	0	0	3	0	3	0	0	0	0	0	0	3	0	0	3	0	2	0	0	3	0	0	0	0	3
488	female	47	2	4	2	1	1	1	4	3	2	1	0	3	1	2	1	2	2	1	3	3	2	3	3	3	5	4	4	4	4	4	4	4	3	3	3	0	1	5	1	0	4	0	0	4	5	4	3
489	female	43	2	4	0	3	0	0	3	0	3	0	3	3	3	3	3	3	0	0	0	3	0	0	0	0	3	0	0	0	3	3	0	3	0	3	4	0	2	4	1	3	3	0	0	3	3	3	3
490	female	52	1	1	3	2	2	4	2	0	2	2	0	0	0	2	2	3	0	0	0	0	0	0	0	0	3	0	0	0	0	0	0	0	0	4	0	0	0	0	1	0	3	0	0	2	2	2	4
491	male	57	2	3	0	0	0	0	0	0	3	0	0	0	0	0	0	0	0	0	0	3	0	0	0	0	3	0	3	0	0	0	0	0	0	3	0	0	0	0	1	0	0	3	3	0	0	0	0
492	male	42	1	5	0	0	0	4	0	0	4	0	0	0	0	3	0	0	0	5	3	0	0	5	0	0	4	0	3	0	4	0	0	0	0	3	4	3	3	3	4	0	0	0	0	0	0	4	4
493	female	28	2	5	3	2	0	3	2	2	3	2	2	0	0	2	2	2	0	4	3	0	0	3	0	3	3	0	3	0	4	0	4	0	0	4	0	0	0	0	1	0	2	3	0	4	3	2	3
494	female	55	2	6	2	1	1	2	2	1	2	2	2	4	0	1	1	1	0	0	3	0	0	0	0	3	3	3	0	3	0	4	5	0	3	3	0	0	0	0	3	5	3	0	0	1	0	2	3
495	female	44	2	6	3	0	0	0	1	0	2	1	0	2	0	2	0	3	0	0	3	0	3	3	0	3	4	0	3	4	5	0	0	0	0	4	0	0	1	5	1	3	0	0	0	0	0	0	0
497	female	55	2	4	3	0	0	0	3	0	3	0	0	0	0	3	0	0	0	0	3	0	0	0	0	0	3	0	3	0	0	0	0	0	0	3	0	0	0	0	1	3	3	3	3	3	3	3	3
499	male	51	1	3	3	3	3	3	3	3	3	3	3	3	3	4	3	3	3	3	3	3	3	3	3	3	3	3	3	3	3	3	3	3	3	2	0	0	3	3	1	3	3	3	3	3	3	3	3
500	male	45	1	3	4	0	0	2	0	0	4	0	0	0	0	0	0	4	0	1	4	4	0	0	0	0	4	0	4	3	0	0	4	0	0	4	0	0	3	3	1	4	2	0	3	0	0	1	2
501	male	49	2	4	0	0	0	2	2	0	3	2	0	1	1	2	1	0	0	0	0	0	0	4	0	3	4	0	0	0	0	0	0	0	0	4	5	0	2	5	2	3	0	3	0	0	0	0	4
503	male	27	1	3	3	0	0	5	3	2	2	2	3	0	0	3	2	2	0	0	0	0	0	0	0	3	4	0	3	0	5	0	5	0	0	4	4	0	2	4	2	5	3	1	0	1	1	2	3
504	female	47	2	6	3	1	0	3	0	0	2	1	3	1	0	1	0	0	0	0	4	0	0	3	0	0	3	0	3	0	0	0	0	0	0	4	0	0	0	0	4	3	3	0	0	0	0	0	0
505	male	53	1	3	3	0	0	0	0	0	3	3	0	0	0	3	0	1	0	0	3	0	0	0	0	3	3	0	3	0	0	0	0	0	0	3	3	3	3	3	1	0	0	0	1	3	3	5	3
506	male	29	2	3	1	1	1	2	1	2	1	2	2	1	1	1	2	2	3	1	3	2	2	1	3	3	3	1	3	2	4	3	4	2	2	4	0	0	0	0	3	3	0	0	0	0	0	0	0
508	female	34	1	3	3	3	0	0	4	0	3	3	4	0	0	3	3	3	0	3	3	0	0	0	0	5	3	0	2	4	0	0	0	0	0	3	0	0	3	4	1	0	0	3	0	3	3	3	3
509	male	36	1	3	3	3	3	3	3	3	3	3	3	3	3	3	3	3	3	3	3	3	3	3	3	3	3	3	3	3	3	3	3	3	3	3	3	3	3	3	1	3	3	3	3	3	3	3	3
510	male	39	1	1	3	3	3	3	3	3	3	3	3	3	3	3	3	3	3	3	3	3	3	3	3	3	3	3	3	3	3	3	3	3	3	3	3	3	3	3	1	3	3	3	3	3	3	3	3
511	female	51	1	4	0	3	0	4	0	0	3	3	0	0	0	3	0	3	0	0	3	0	0	3	0	0	3	0	0	0	3	0	4	0	0	3	3	0	3	0	5	0	0	0	0	0	0	3	4
512	female	24	1	2	2	4	0	4	4	0	5	3	5	0	0	4	4	0	0	0	1	1	0	1	0	0	3	5	0	0	0	0	3	4	0	1	1	1	5	1	1	5	0	1	0	0	0	0	5
513	male	44	1	2	3	1	1	2	1	0	2	1	0	1	1	1	1	1	0	1	3	3	0	3	0	4	3	0	4	0	0	0	0	0	0	5	0	0	3	0	1	3	3	0	0	1	1	1	3
516	male	58	2	6	0	0	0	4	3	0	4	1	0	1	0	1	1	2	0	0	4	5	0	2	0	0	4	0	3	0	5	0	5	0	4	1	0	0	3	0	1	3	4	4	0	0	0	1	3
517	male	29	2	3	2	1	0	0	1	0	1	5	0	0	0	1	0	1	0	0	3	4	5	5	0	0	5	5	4	0	4	3	4	3	2	5	5	0	1	4	5	3	3	1	0	1	1	1	2
519	female	27	2	4	0	0	0	0	3	0	3	3	3	0	0	3	1	3	0	0	0	4	0	4	3	0	4	0	4	0	3	4	4	0	0	4	0	3	3	2	3	4	3	0	0	0	0	3	3
521	female	34	1	5	0	0	0	0	0	0	1	1	0	0	0	0	1	1	0	0	0	0	0	0	0	0	0	0	0	0	0	0	0	0	0	4	0	0	0	0	1	0	3	0	0	4	0	0	0
523	male	58	2	3	2	2	2	2	1	2	2	2	2	2	4	2	2	1	3	2	4	4	4	4	4	4	4	4	4	3	4	4	3	4	3	4	5	3	2	4	5	4	3	4	0	2	2	2	4
524	female	58	1	2	2	2	0	2	2	2	3	3	0	0	0	1	1	3	0	0	3	4	0	4	0	3	4	0	3	3	0	0	4	0	3	4	4	0	2	3	4	2	3	3	0	0	0	3	3
525	female	38	2	6	3	3	3	3	3	0	3	3	3	0	0	3	2	3	0	0	3	0	3	0	0	0	3	0	3	0	0	0	3	0	0	3	0	0	3	3	1	3	3	3	0	0	0	3	3
527	female	50	1	6	1	1	0	3	0	0	1	1	0	0	0	1	0	0	3	0	3	4	0	2	0	3	4	0	0	0	0	0	0	0	0	3	5	0	1	4	1	0	5	4	0	0	3	1	3
528	female	48	2	2	0	0	0	0	0	0	1	1	0	0	0	1	1	0	0	0	0	0	0	0	0	0	1	0	0	1	0	0	0	0	0	0	0	0	3	0	1	3	0	0	0	0	0	0	0
529	male	49	2	2	0	0	0	0	2	0	2	0	2	0	0	0	2	0	0	0	0	0	0	0	0	4	3	0	4	0	0	0	0	0	0	5	0	0	2	0	3	3	3	0	0	0	0	2	0
531	male	46	1	5	0	1	0	1	1	1	2	0	0	3	0	2	1	0	0	0	3	0	0	0	0	3	4	0	0	3	3	0	5	0	0	4	0	0	2	3	1	3	0	0	0	3	3	1	3
532	male	45	1	3	3	3	3	3	3	3	3	3	3	3	0	3	3	3	0	0	3	3	3	3	0	3	3	3	3	3	0	3	3	0	3	3	3	3	3	3	3	0	3	3	0	3	3	3	3
533	female	52	2	5	3	3	0	3	3	0	1	2	2	2	0	3	2	3	0	0	3	0	0	0	0	2	3	0	0	0	3	0	3	0	3	3	0	0	2	0	1	2	0	0	0	0	0	0	0
534	male	48	2	3	3	3	3	3	2	0	3	2	2	3	3	2	1	2	3	0	4	3	4	3	0	3	4	3	3	3	3	3	3	0	0	3	0	0	2	4	1	3	3	3	0	3	0	3	3
535	male	22	1	2	3	2	0	1	2	1	3	3	2	1	2	2	3	2	2	2	1	2	4	2	1	1	1	2	3	1	2	1	0	1	2	1	0	2	3	1	1	3	3	3	3	3	3	3	3
536	female	38	1	2	3	3	3	3	3	3	3	3	3	3	3	3	3	3	3	3	3	3	3	3	3	3	3	3	3	3	3	3	3	3	3	3	0	0	3	0	1	0	0	0	0	0	0	3	3
537	female	46	2	3	4	1	0	3	1	0	2	0	3	0	0	3	2	2	3	2	4	3	0	0	0	0	4	0	3	3	0	0	0	1	3	5	0	0	3	0	3	3	3	0	0	0	0	0	3
538	female	59	1	2	0	0	2	2	1	1	2	2	0	0	3	2	2	0	3	0	3	4	3	2	0	2	5	4	0	2	4	2	5	5	5	5	5	0	2	4	2	0	0	0	4	2	2	2	3
539	female	50	2	4	0	0	0	0	5	3	3	1	0	3	0	3	0	3	0	0	0	0	0	0	3	0	0	0	0	0	3	0	3	3	1	5	0	0	0	0	1	3	0	0	0	0	0	0	0
540	male	45	2	2	0	0	0	0	3	0	3	0	0	3	3	3	0	0	0	0	0	0	0	3	0	3	3	0	0	0	0	0	0	0	0	0	3	3	3	3	1	3	3	0	3	3	0	3	3
542	female	44	2	6	0	0	0	0	2	0	3	0	0	0	0	2	0	0	0	0	0	0	0	3	0	0	3	0	0	0	0	0	0	0	0	3	0	0	3	3	3	3	3	0	0	2	2	2	2
545	female	46	2	2	3	3	3	0	3	0	3	0	0	0	0	0	0	3	0	0	3	0	3	3	0	0	3	0	3	0	0	0	0	0	0	3	3	3	3	3	3	3	3	0	3	3	0	3	3
546	female	34	1	3	0	2	0	0	2	0	2	2	0	0	0	2	1	4	0	1	0	0	0	1	0	0	5	0	1	0	0	1	2	0	0	0	0	0	2	0	1	4	1	0	0	1	0	1	0
547	female	37	1	2	4	2	0	0	3	0	3	1	3	0	3	1	1	2	2	3	3	2	0	2	3	0	2	0	2	2	0	1	0	0	2	3	0	0	3	0	1	3	0	0	0	0	0	0	3
548	male	47	1	6	3	0	0	0	3	1	3	3	0	0	0	3	1	3	0	0	3	0	0	0	0	3	3	0	3	3	3	0	0	0	0	3	4	0	3	0	1	3	3	0	0	0	0	3	3
549	male	36	2	6	2	0	0	4	2	1	3	1	3	0	0	2	1	2	0	2	3	0	0	4	0	3	3	0	3	0	3	0	4	0	0	4	5	0	1	5	5	0	0	4	0	0	0	1	4
551	female	49	1	4	3	1	1	0	1	0	2	1	0	0	0	2	1	3	3	0	3	3	0	0	0	0	3	0	0	3	0	0	5	0	0	4	4	0	3	4	2	0	1	3	0	0	0	3	3
552	female	31	1	6	3	1	0	0	3	0	3	4	2	0	0	5	1	2	0	0	3	0	0	4	0	0	4	4	3	0	4	3	5	0	0	3	5	0	1	5	5	0	0	0	0	0	4	1	1
553	female	29	2	3	0	0	0	3	2	0	2	2	0	2	0	2	1	3	0	0	0	3	0	5	0	0	4	0	0	0	0	4	5	0	4	5	0	0	3	0	1	3	0	0	0	0	0	0	0
554	male	35	2	3	0	0	0	4	4	0	4	2	0	0	0	0	0	0	0	0	0	0	0	4	0	3	4	0	0	0	0	0	0	0	0	0	5	0	1	4	4	5	0	1	0	0	0	2	4
556	female	32	1	4	3	2	0	3	1	0	3	1	1	0	0	1	1	3	0	0	3	3	0	0	0	3	2	3	3	0	0	0	0	0	0	5	0	0	3	0	1	3	3	3	0	0	0	3	3
557	female	40	2	4	3	2	3	1	2	2	1	1	2	2	0	2	1	1	3	2	3	0	0	4	0	3	4	0	4	0	5	0	4	0	4	5	0	0	3	0	1	3	0	3	0	0	3	3	3
558	male	30	2	3	3	2	0	2	2	3	4	2	0	0	0	2	1	3	0	0	2	0	0	4	0	1	3	3	2	0	0	2	2	0	0	4	5	0	1	5	4	1	2	1	0	0	0	5	2
559	female	45	1	2	3	0	0	0	1	1	1	1	1	0	0	1	1	1	0	5	3	0	0	0	0	4	5	0	0	0	0	0	0	0	0	4	0	0	3	0	1	0	0	0	0	1	0	0	5
560	male	51	2	6	4	4	2	2	1	1	2	2	1	3	3	1	1	1	2	2	3	4	4	4	0	4	4	4	0	4	4	0	4	3	3	4	4	0	0	0	4	3	3	3	0	3	3	3	3
561	male	55	1	1	0	0	0	0	0	0	2	0	0	0	0	0	0	0	0	0	0	0	0	0	0	3	0	0	0	0	0	0	0	0	0	0	0	0	0	0	3	3	0	0	0	0	0	0	0
563	male	49	2	3	3	1	0	0	1	0	2	0	0	0	0	1	0	0	0	0	0	3	0	0	2	0	3	0	0	0	0	0	0	0	3	3	0	0	1	5	1	3	0	0	0	1	0	1	1
564	male	58	2	5	3	3	3	3	0	0	3	3	0	0	0	3	1	0	3	0	3	0	3	3	0	3	0	0	3	0	0	3	0	0	3	3	5	0	1	5	5	0	3	0	0	0	3	1	4
565	male	34	2	6	2	3	3	1	3	2	2	1	3	4	2	3	3	2	3	2	3	3	3	3	1	2	2	2	3	2	2	4	2	3	2	2	3	2	3	2	4	3	3	2	2	1	4	2	2
566	male	43	2	3	3	1	1	2	1	0	2	1	0	3	3	1	1	1	0	0	4	0	3	0	0	0	4	0	3	3	0	0	4	0	0	4	0	1	2	3	2	2	0	4	0	0	0	3	3
567	female	28	2	4	3	3	2	3	2	3	3	4	3	3	3	3	3	4	4	3	2	4	4	2	3	1	2	3	4	3	2	4	2	3	3	2	5	4	1	3	4	4	3	3	3	3	3	3	3
568	male	28	2	5	0	0	0	3	2	1	2	1	0	0	0	2	2	0	0	0	0	0	0	4	0	1	4	0	3	0	4	0	0	0	0	4	5	0	1	4	3	3	3	0	0	0	0	2	4
569	male	48	2	3	0	0	0	0	0	0	0	0	0	0	0	0	0	0	0	0	0	0	4	0	0	0	4	0	0	0	0	0	4	0	0	2	0	0	0	0	1	3	3	3	0	4	0	3	3
570	male	24	2	4	3	3	3	3	3	3	3	0	3	0	3	3	3	3	3	3	3	3	3	3	3	3	3	3	3	3	3	3	3	3	3	3	3	3	3	3	4	3	0	3	3	3	3	3	3
571	male	28	1	2	5	0	0	0	5	0	0	0	0	0	0	0	0	1	0	0	0	0	0	0	0	0	3	0	5	0	5	0	5	0	0	5	5	0	3	5	3	2	0	5	0	3	3	3	3
572	female	29	1	1	3	0	0	0	0	2	3	3	0	0	0	3	3	0	0	0	0	0	0	1	0	3	4	0	3	0	0	3	0	0	0	4	0	0	3	3	1	3	0	0	0	0	0	0	0
573	male	29	1	2	0	1	0	1	1	1	1	0	0	0	0	0	1	1	0	0	1	0	0	0	0	1	1	0	2	0	0	0	1	1	0	4	0	0	0	0	1	1	0	0	1	0	0	1	1
574	male	29	2	3	1	5	5	1	3	4	3	0	2	3	3	0	4	5	2	4	4	2	2	1	0	3	2	1	4	4	4	1	3	2	5	3	1	2	3	4	2	4	3	2	1	1	2	3	4
575	male	55	1	5	3	3	3	3	3	3	3	3	3	3	3	3	3	3	3	4	3	3	3	3	3	3	3	3	3	3	3	3	3	3	3	3	0	0	3	4	1	0	0	0	0	0	0	0	3
577	female	49	1	4	3	1	1	0	1	2	3	1	3	0	0	1	1	3	0	0	3	3	4	0	0	3	3	0	3	3	0	0	0	3	0	4	0	0	3	3	1	3	3	0	0	3	1	3	3
578	male	37	1	2	0	0	0	0	0	0	0	0	0	0	0	0	0	0	0	0	3	0	0	0	0	0	0	0	0	0	0	0	0	0	0	0	0	0	0	0	1	0	0	3	0	0	0	0	3
579	male	39	2	2	0	0	0	3	3	1	3	1	2	0	0	4	1	2	0	4	0	0	0	4	0	3	3	0	4	0	0	0	0	0	0	3	0	0	0	0	1	0	0	3	0	0	0	3	3
581	male	27	1	3	3	0	3	0	3	0	3	3	0	0	0	3	3	3	0	0	3	0	3	0	0	3	3	3	4	0	3	0	3	0	0	4	0	0	3	4	1	3	3	3	0	3	3	3	3
582	male	35	1	3	0	1	0	2	2	0	1	1	0	0	0	3	0	0	0	0	3	0	0	3	0	3	4	0	4	0	0	0	3	0	0	3	0	0	0	0	1	3	0	0	0	0	0	2	2
583	male	36	2	2	0	0	0	3	0	0	3	3	3	0	0	3	3	0	0	0	0	0	0	0	0	3	0	0	3	0	0	0	0	0	0	3	0	0	3	0	1	3	0	0	0	0	0	0	0
585	female	56	1	3	0	0	1	0	0	0	3	0	3	0	0	0	0	0	0	0	0	0	0	0	0	0	3	0	0	0	0	0	0	0	0	3	5	0	2	0	1	3	0	0	0	0	0	0	0
586	male	29	1	3	3	3	3	3	3	3	3	3	3	3	3	3	3	3	3	3	3	3	3	3	3	3	3	3	3	3	3	3	3	3	3	3	3	3	3	3	3	3	3	3	3	3	3	3	3
587	male	45	1	5	0	0	0	0	3	0	0	0	0	0	0	0	0	0	0	0	0	0	0	0	0	0	3	0	0	0	0	0	0	0	0	0	0	0	0	0	1	0	0	0	3	3	0	3	3
589	female	49	1	5	2	1	1	1	1	0	2	1	0	0	3	1	0	2	2	2	4	0	0	4	0	3	4	0	0	4	0	0	0	0	2	5	0	0	2	4	1	3	4	0	0	2	2	1	3
590	male	38	2	3	3	3	3	3	3	3	3	3	3	3	3	3	3	3	3	3	3	3	3	3	3	3	3	3	3	3	3	3	3	3	3	3	0	0	0	0	3	0	0	0	0	0	0	0	0
592	male	28	1	2	3	0	0	0	1	1	3	2	1	0	0	2	2	0	0	0	0	0	0	0	0	3	3	0	3	0	0	0	0	0	0	3	0	0	0	0	1	3	0	3	3	0	0	0	0
593	female	45	1	3	2	3	3	1	2	3	3	3	3	3	3	1	0	3	1	2	2	3	2	3	2	3	3	3	3	2	3	3	2	3	3	2	0	1	1	1	4	0	0	2	0	1	3	3	3
594	male	35	1	1	0	0	0	3	3	0	3	3	0	0	0	3	3	2	0	0	3	0	0	0	0	3	3	0	3	0	3	0	3	0	0	3	0	0	3	3	1	3	0	0	0	0	0	0	0
595	female	52	1	2	0	0	0	4	4	0	4	3	0	0	0	3	0	0	3	3	0	3	0	3	0	0	4	0	0	0	0	0	0	0	0	2	0	0	0	0	1	0	0	3	0	3	0	3	3
597	female	52	1	2	0	1	0	1	2	0	4	0	0	0	0	4	0	4	0	3	0	0	4	4	0	0	3	4	0	0	0	0	0	3	0	4	5	0	1	5	5	5	0	1	0	1	0	1	2
600	female	45	2	4	4	0	0	0	1	0	2	1	2	3	0	2	1	2	0	0	4	0	0	0	0	0	3	3	0	3	0	0	0	0	0	4	0	0	3	0	1	0	0	3	0	3	0	1	3
601	male	37	1	4	0	0	0	0	2	3	3	1	0	0	0	2	1	0	0	0	0	0	0	0	0	3	4	0	3	0	4	0	4	0	0	4	0	0	3	0	1	0	0	3	0	3	0	2	3
602	female	41	1	4	3	0	0	3	2	0	3	2	3	0	3	3	0	1	0	0	3	4	0	3	0	0	4	0	1	0	0	0	0	0	0	3	0	0	3	4	1	3	0	0	0	0	0	3	3
603	female	38	1	2	0	0	3	0	0	0	0	0	0	0	0	3	0	0	0	0	0	0	0	0	0	0	3	0	0	0	0	0	0	0	0	3	0	0	0	0	4	3	3	3	0	3	0	0	3
604	female	57	1	4	3	3	2	3	2	3	2	2	3	3	3	3	2	3	3	1	3	5	3	3	3	3	4	3	3	3	3	3	4	3	4	3	4	3	3	5	4	3	3	3	3	3	3	3	3
605	female	53	2	5	4	3	4	4	3	4	4	3	3	3	3	4	3	4	3	2	3	4	3	4	3	3	4	3	3	3	3	3	3	4	2	3	3	3	4	2	1	3	3	3	3	3	3	3	4
607	male	50	2	3	0	0	0	0	0	0	3	0	0	0	0	0	1	0	0	0	0	0	0	0	0	3	3	0	3	0	0	0	0	0	0	3	0	0	3	0	1	0	0	0	0	3	0	3	3
608	female	26	1	4	0	0	0	0	4	0	4	0	1	0	0	4	0	4	0	0	0	0	0	0	0	0	4	0	0	2	4	0	4	0	0	0	0	0	0	0	1	5	0	0	0	0	0	0	0
609	female	27	2	4	3	3	0	0	3	0	1	1	1	0	0	0	0	0	0	0	3	0	0	0	0	0	3	0	0	0	3	0	4	0	0	3	0	0	2	4	1	4	3	3	0	0	0	3	0
610	male	25	1	3	0	0	0	0	1	0	0	0	0	0	0	0	0	0	0	0	0	0	0	0	0	0	0	0	5	0	0	0	0	0	0	5	0	0	0	0	1	1	1	3	2	5	0	5	3
611	male	28	1	2	1	3	2	3	3	3	3	3	3	3	4	3	3	3	3	3	3	3	4	3	3	4	3	3	3	3	3	3	4	3	3	4	5	0	3	3	5	2	3	3	0	0	0	3	2
612	male	56	2	6	3	3	3	3	3	3	3	3	3	3	3	3	1	3	3	3	3	3	4	3	3	3	3	3	3	3	3	0	3	3	3	3	0	0	0	0	1	3	3	3	0	0	0	0	3
613	male	59	2	5	1	0	1	1	1	1	1	1	0	0	0	1	1	1	1	0	3	0	0	0	1	1	3	0	0	0	0	0	3	0	0	3	3	1	2	4	2	1	1	1	0	0	1	1	3
614	male	36	1	2	3	4	0	0	1	1	2	1	0	0	0	2	2	4	0	0	5	4	0	5	0	3	4	0	5	4	0	0	0	0	0	3	0	0	1	0	1	3	0	0	0	1	0	1	3
616	male	25	2	3	4	3	2	3	3	3	2	4	3	3	2	3	3	3	2	1	3	1	2	1	1	3	2	2	3	3	3	4	3	0	2	3	4	4	4	4	2	3	2	1	1	1	2	1	1
618	male	57	1	3	0	0	0	2	2	0	3	3	0	0	0	2	0	0	0	0	4	0	0	0	0	0	3	0	0	0	0	0	0	0	0	4	1	0	2	2	1	4	0	0	0	0	0	0	0
619	female	40	1	2	1	1	1	1	1	1	1	1	2	1	2	1	1	1	1	1	1	1	1	1	1	1	1	1	1	1	1	1	1	1	1	1	3	3	3	3	3	3	3	3	3	3	3	3	3
620	female	28	1	1	0	0	0	0	0	0	3	0	0	0	0	3	0	0	0	0	0	0	0	0	0	0	3	4	4	0	3	0	4	0	0	4	0	0	0	0	5	4	0	0	0	0	0	0	0
622	male	42	1	3	0	3	0	3	0	0	3	3	0	0	3	3	1	3	0	0	3	3	0	3	0	0	3	3	3	0	0	2	3	3	0	3	0	0	3	0	1	3	0	3	0	0	0	3	4
623	female	56	2	6	2	0	1	1	1	1	2	1	0	3	0	1	1	1	1	1	3	4	0	4	0	4	4	0	0	3	3	0	5	0	0	5	0	0	1	0	1	3	3	3	0	1	3	3	3
624	male	52	2	6	3	0	0	5	0	2	3	0	0	1	3	3	0	3	0	0	0	0	0	4	0	3	3	0	0	1	0	0	0	0	0	3	0	0	3	0	1	3	3	1	0	0	0	0	4
625	male	47	2	2	3	3	3	3	3	3	3	3	3	3	3	1	3	3	3	3	3	3	3	3	3	3	3	3	3	3	3	3	3	3	3	3	0	0	0	0	1	3	3	3	3	3	3	3	3
626	male	29	2	4	2	3	3	2	0	3	3	3	3	0	2	2	3	3	3	2	0	3	3	0	0	2	3	3	3	2	3	2	0	0	1	2	3	3	3	0	3	2	2	4	2	2	3	3	3
628	male	39	1	2	3	2	3	1	1	1	3	1	2	3	3	3	1	3	3	3	3	3	3	2	3	3	3	3	3	3	0	0	3	3	5	3	0	0	3	0	1	3	3	3	3	3	3	3	3
629	female	42	1	3	2	0	0	2	3	0	3	2	0	0	0	2	0	0	1	3	3	1	0	3	0	0	4	0	0	0	0	0	0	5	0	4	0	0	2	0	2	0	0	0	0	0	0	3	3
630	female	24	1	4	0	0	0	3	5	1	2	1	0	0	0	2	1	0	0	3	1	0	0	3	0	0	4	0	0	3	3	0	4	0	0	2	5	0	1	5	5	0	0	2	0	3	3	3	3
631	male	24	1	5	2	0	0	2	2	0	2	1	0	0	0	2	1	2	0	0	2	0	0	3	0	2	3	0	2	0	4	0	5	0	0	5	0	0	2	0	1	3	3	0	2	0	0	3	3
632	male	49	1	5	3	0	0	3	3	3	3	3	0	0	0	3	3	3	0	0	3	0	0	0	0	3	3	0	3	0	3	0	3	0	3	3	0	0	3	0	1	3	3	3	3	3	3	3	3
633	female	55	1	3	2	2	0	0	0	0	2	0	0	0	0	3	2	0	0	0	2	3	0	0	3	0	4	0	0	0	5	0	0	0	0	2	5	0	1	5	2	0	0	0	0	3	0	1	3
634	female	39	2	3	3	3	3	2	2	3	1	1	3	3	3	2	1	3	3	3	3	3	3	2	3	3	4	3	3	3	3	3	3	4	3	1	3	3	2	3	1	2	2	2	3	3	3	4	2
635	male	27	1	2	0	0	0	4	0	0	3	0	0	0	0	2	2	0	0	0	1	0	0	4	0	0	2	0	4	0	0	0	4	0	0	4	0	0	2	0	3	3	1	0	0	0	1	1	1
636	male	33	2	3	0	0	0	3	3	0	3	0	0	0	0	3	3	0	0	0	0	0	0	0	0	3	3	0	0	0	0	0	0	0	0	3	4	0	3	5	4	3	0	0	0	0	3	3	3
638	male	53	2	2	3	3	3	3	1	3	1	3	1	1	3	1	3	3	3	3	3	3	3	3	3	3	3	3	3	3	3	3	3	3	3	3	0	0	3	0	1	3	0	0	0	0	0	0	3
639	male	55	2	6	3	3	3	3	3	3	4	3	3	3	3	3	3	3	3	3	3	3	3	4	3	3	3	3	3	3	3	3	3	3	3	3	4	3	2	4	5	3	0	3	0	0	0	1	3
641	male	47	2	2	1	0	0	0	0	0	2	3	0	0	0	4	0	2	0	0	4	4	0	4	0	0	4	0	2	0	0	0	3	0	0	3	0	0	3	0	1	3	0	3	0	0	0	3	3
643	female	29	1	3	5	0	0	5	5	0	3	0	0	0	0	4	0	0	0	0	5	0	0	0	0	0	2	0	0	0	2	0	0	0	0	3	0	0	3	0	1	0	0	1	0	5	0	5	3
644	male	59	2	6	3	3	2	3	2	2	2	2	3	2	3	2	1	3	3	3	3	3	3	3	3	3	3	3	3	3	3	3	3	3	3	3	0	0	3	5	3	3	3	0	3	0	0	1	3
645	male	47	1	3	0	0	0	0	0	0	4	0	0	0	0	4	0	0	0	0	0	0	0	3	0	0	4	0	0	0	0	0	4	0	0	4	1	0	0	0	1	4	0	0	0	0	0	2	0
646	male	34	1	3	0	0	2	5	2	0	2	4	0	1	2	4	4	0	0	5	0	0	0	0	0	3	4	0	3	3	4	0	0	0	0	2	5	0	3	5	4	1	1	0	0	0	0	5	5
647	female	51	1	3	2	0	0	3	1	2	3	2	0	0	0	3	1	0	0	0	1	3	0	0	0	3	3	0	0	0	4	0	0	0	0	3	0	0	3	0	4	0	0	1	0	0	0	3	3
648	male	27	1	2	0	0	0	4	0	0	4	0	0	0	0	0	0	0	0	0	0	0	0	4	0	0	3	0	4	0	0	0	0	0	0	3	0	0	3	0	1	3	3	0	0	0	0	0	4
650	male	46	2	5	0	0	0	4	2	0	2	2	2	3	0	3	2	0	0	2	0	0	0	3	0	3	4	0	4	0	0	0	4	0	0	4	0	0	2	4	1	3	3	3	0	3	0	4	4
652	male	50	2	3	3	0	0	5	1	3	0	1	2	0	0	3	1	3	0	3	3	3	0	0	0	2	3	3	0	0	0	0	0	0	0	3	5	0	1	4	5	0	0	0	0	0	0	1	5
653	female	51	2	6	3	3	0	3	2	0	3	3	0	2	3	3	0	3	0	0	3	3	0	0	0	0	3	0	3	3	3	0	0	0	3	3	4	0	2	4	2	0	0	3	0	0	0	3	3
654	male	46	2	6	3	3	3	0	3	3	3	3	0	3	0	3	3	3	0	0	3	0	0	0	0	0	3	0	3	0	0	0	0	0	3	3	3	0	0	0	4	3	3	3	0	3	0	3	3
655	female	39	2	3	0	0	0	0	3	0	3	1	0	3	0	3	0	0	0	0	1	0	0	0	0	0	0	0	0	0	0	0	0	0	3	5	0	0	3	0	1	3	0	0	0	0	0	0	0
656	female	53	1	2	3	4	3	3	3	3	4	3	3	3	3	4	3	4	3	3	3	3	3	4	3	3	3	3	3	3	3	3	3	3	3	4	3	3	4	3	1	3	3	3	3	3	4	4	4
657	male	52	2	6	1	2	1	1	1	0	1	1	1	1	1	1	0	2	0	0	1	0	0	0	0	1	1	1	0	1	0	2	2	1	0	3	3	3	3	3	4	3	3	3	3	3	0	5	4
661	male	55	2	6	2	0	0	3	1	3	3	0	0	0	0	2	1	0	0	0	0	0	0	3	0	5	5	5	0	0	0	0	0	0	3	5	5	0	1	5	4	4	4	4	0	3	3	3	5
663	male	57	2	6	2	2	1	2	1	1	2	2	2	1	0	2	1	2	0	0	4	0	0	3	0	4	3	0	0	0	0	0	3	0	3	4	0	0	1	4	1	3	3	3	0	0	0	1	3
664	female	26	1	6	2	2	0	3	2	2	2	3	2	0	2	2	0	1	3	0	2	2	5	2	1	2	4	4	2	0	0	4	1	0	0	4	3	2	2	2	2	1	1	0	0	1	2	1	1
665	male	28	1	6	2	3	1	3	5	4	2	3	2	2	0	3	2	3	0	4	3	2	2	3	4	4	3	2	4	3	3	4	2	0	1	3	0	2	2	3	1	0	0	2	0	3	3	4	3
667	male	50	2	6	3	1	1	0	2	5	2	3	0	0	0	3	2	2	3	0	3	0	0	0	0	4	5	0	3	4	3	1	0	0	0	4	0	0	2	0	1	4	0	5	0	2	3	2	3
668	male	26	1	2	2	3	3	2	2	2	3	1	4	3	3	1	4	1	2	2	3	2	2	3	1	4	3	2	2	0	2	1	3	2	1	2	2	2	2	3	3	2	4	2	3	2	3	2	3
669	female	28	2	5	0	0	0	0	1	0	1	5	1	0	0	0	1	1	0	0	0	0	0	0	0	0	5	0	0	0	0	0	0	0	0	0	0	0	0	0	1	3	3	3	3	3	3	3	3
671	male	42	2	6	0	0	0	0	5	0	3	0	3	0	0	0	2	0	0	0	3	0	0	0	0	0	3	0	0	0	0	0	0	0	3	0	0	0	0	0	1	3	3	0	0	3	0	3	3
672	male	46	2	5	2	0	0	3	3	1	3	1	1	0	0	1	1	1	0	0	3	0	0	3	0	1	4	0	4	3	0	0	4	0	0	5	5	0	1	5	5	0	0	5	0	1	0	1	5
673	female	51	1	4	1	0	0	4	1	0	4	1	0	0	0	2	2	0	0	0	1	1	0	4	0	0	4	0	0	4	0	0	0	0	5	4	0	0	2	0	1	1	1	4	0	1	1	4	4
674	female	22	1	4	4	0	0	0	0	0	3	0	0	0	0	0	3	0	0	0	4	5	0	0	0	0	3	0	3	0	0	0	0	0	0	4	0	0	3	4	3	3	0	0	0	0	0	0	0
675	male	27	1	2	4	3	3	4	3	3	3	3	3	3	3	3	3	3	3	3	4	3	3	4	3	3	3	3	3	3	3	3	4	3	3	3	3	3	3	3	1	3	3	3	3	3	3	3	3
676	male	57	1	3	3	0	0	0	3	0	3	3	0	0	0	3	3	3	0	0	0	0	0	0	0	3	3	0	3	4	0	0	0	0	0	3	0	0	3	0	1	3	0	3	0	0	0	3	3
677	male	33	1	3	3	3	3	3	3	3	3	3	3	3	3	3	3	3	3	3	3	3	3	3	3	3	3	3	3	3	3	3	3	3	3	3	3	3	3	4	1	3	3	3	3	3	3	3	3
678	male	52	2	3	3	0	0	1	1	0	2	0	0	0	0	1	1	0	0	0	3	0	0	3	0	0	0	0	0	0	0	0	0	0	0	3	0	0	1	0	1	0	0	0	0	0	0	3	3
679	female	52	1	6	4	4	4	4	4	0	4	4	4	4	0	4	4	4	0	0	4	4	0	0	0	4	4	0	0	0	3	0	4	0	0	4	1	0	4	3	2	4	4	4	0	0	2	4	4
681	female	52	1	3	0	1	0	0	1	0	2	1	0	0	0	2	0	2	0	0	0	0	0	0	0	0	0	0	0	0	0	0	0	0	0	3	0	0	3	0	1	0	0	3	0	0	0	4	3
682	female	49	1	2	3	3	3	0	3	0	3	3	0	0	0	3	3	3	4	0	3	4	0	4	0	0	3	4	0	0	0	0	0	4	0	4	4	0	3	0	4	0	0	0	0	3	0	3	3
683	female	51	2	3	3	1	0	0	1	0	3	1	0	1	0	2	0	0	0	0	4	0	0	0	0	3	1	0	4	0	0	0	0	0	0	3	4	0	3	4	4	0	3	0	0	3	1	1	3
684	female	27	2	4	3	3	3	3	3	3	3	3	3	3	3	3	3	3	3	3	3	3	2	3	3	3	4	3	3	3	3	3	3	3	3	3	3	3	3	3	1	3	3	3	3	3	3	3	3
685	female	48	1	2	3	0	0	0	0	0	3	0	0	0	0	2	0	3	0	0	3	3	0	3	0	3	3	0	0	0	0	0	0	0	0	3	0	0	3	0	1	0	0	3	0	3	3	3	3
686	male	54	2	3	0	4	3	2	3	0	0	1	2	0	1	4	5	2	0	2	5	5	3	2	0	2	5	5	0	4	0	1	3	2	3	5	0	0	3	0	1	3	3	3	3	0	0	3	3
687	male	28	2	3	0	0	0	0	2	0	3	0	0	0	0	0	1	0	0	0	0	0	0	0	0	0	0	0	0	0	0	0	0	0	0	3	4	0	3	4	4	3	0	0	1	0	0	1	0
688	male	28	2	3	2	0	0	3	3	0	3	3	0	0	0	3	0	0	0	0	3	0	0	3	0	3	3	0	0	0	0	3	3	1	0	3	0	0	3	3	1	3	3	0	0	0	0	0	3
689	male	35	2	3	0	3	3	2	3	3	5	5	2	2	5	5	4	2	4	1	5	1	4	5	0	3	4	4	2	3	2	3	2	4	3	1	5	3	3	4	4	5	5	4	3	2	5	5	3
690	female	26	2	5	2	1	1	1	2	2	3	1	1	1	1	1	1	1	1	1	1	2	1	2	2	1	4	2	1	2	4	4	3	1	1	4	3	3	1	3	3	3	3	0	0	0	0	0	4
691	male	27	1	5	0	0	0	3	3	0	3	3	0	0	0	0	3	0	0	0	0	0	0	0	3	0	3	0	0	0	0	0	3	0	0	3	0	0	0	0	1	3	0	0	0	0	0	0	3
692	female	21	1	1	3	3	0	4	2	0	2	2	3	0	3	3	3	3	3	3	3	3	3	3	0	3	3	4	3	3	3	4	3	3	3	3	4	0	2	4	5	4	3	3	3	3	3	3	3
693	female	43	2	1	0	0	0	0	0	0	0	0	0	0	0	0	0	0	0	0	0	0	0	0	0	0	0	0	0	0	0	0	0	0	0	0	0	0	0	0	1	0	0	0	0	0	0	0	0
694	male	28	2	4	3	3	1	2	2	1	1	1	2	2	2	1	3	1	1	2	1	2	3	3	1	2	2	1	2	3	1	1	2	3	2	1	1	2	3	3	2	1	3	1	3	2	3	2	3
696	female	48	1	2	3	3	3	3	3	3	3	3	3	3	3	3	3	3	3	3	3	3	3	3	3	3	3	3	3	3	3	3	3	3	3	3	5	3	2	5	1	0	0	0	0	3	3	3	3
697	female	29	1	3	2	0	0	0	2	0	2	2	1	0	0	1	2	1	0	0	2	1	0	0	0	1	4	0	3	0	5	0	5	0	0	5	5	0	2	3	1	0	0	1	0	1	2	4	4
698	male	47	2	6	1	1	1	1	2	0	2	1	1	0	2	2	1	1	0	0	3	0	5	5	0	2	4	5	5	0	3	0	4	0	0	4	5	0	1	5	5	4	2	3	0	2	3	1	3
699	female	28	2	6	4	1	2	3	3	3	3	2	3	0	3	2	3	3	2	4	3	3	2	3	2	2	3	3	3	0	2	3	3	3	2	3	5	2	1	3	5	5	3	2	3	3	1	1	3
701	female	47	2	3	3	3	3	3	3	3	3	3	3	3	3	3	3	3	3	3	3	3	3	3	3	3	3	3	3	3	3	3	3	3	3	3	3	3	3	3	1	3	3	3	3	3	3	3	3
702	male	28	1	3	3	3	3	3	3	3	3	3	3	3	3	3	3	3	3	3	3	3	3	3	3	3	3	3	3	3	3	3	3	3	3	3	5	0	1	0	5	0	0	3	3	0	0	3	3
703	female	51	2	3	3	0	0	2	0	0	2	2	0	2	0	2	2	0	0	0	3	0	0	4	0	3	5	0	0	0	0	0	0	0	0	4	5	0	1	4	4	0	0	3	0	0	0	2	5
705	female	38	2	6	3	4	4	3	4	4	5	4	5	1	5	5	4	5	4	3	4	4	5	5	5	4	4	3	4	4	3	4	5	3	5	5	3	4	4	4	4	3	4	4	4	5	4	4	3
706	male	43	2	4	3	0	0	3	2	0	2	0	0	0	0	1	0	0	0	0	3	0	0	4	0	3	3	0	3	0	0	0	0	0	0	3	0	0	2	0	1	0	0	3	0	0	0	0	3
707	male	49	1	4	3	1	0	3	3	1	3	1	1	0	0	2	1	1	0	0	3	0	0	0	0	3	3	0	3	3	3	0	0	0	0	4	0	0	3	0	1	0	1	1	0	3	3	3	3
708	male	46	2	4	3	0	0	0	3	0	3	3	0	0	0	2	1	3	0	0	3	4	0	0	0	3	3	0	0	0	3	0	0	0	0	3	0	0	3	3	1	3	3	0	0	3	3	3	3
709	male	36	1	2	3	0	0	1	2	0	5	3	0	4	2	5	3	3	0	0	2	0	0	1	0	0	0	0	0	1	0	0	0	0	0	1	0	0	5	0	1	0	0	0	0	1	0	3	5
710	male	37	2	3	2	0	0	2	1	0	2	2	2	0	0	2	2	0	0	0	3	0	4	2	0	3	4	4	0	0	4	0	0	0	0	3	0	0	2	4	1	4	0	0	0	0	0	0	2
712	male	52	2	3	0	1	0	0	1	0	1	0	1	1	0	3	1	0	0	0	0	0	0	0	0	3	4	0	0	0	0	0	0	0	1	3	0	0	3	0	1	3	0	0	0	0	0	0	0
713	female	45	1	4	3	0	0	0	0	0	3	2	0	2	0	0	0	0	0	0	3	0	0	0	0	3	3	0	0	0	0	0	0	0	0	3	0	0	3	0	3	3	0	0	0	0	0	0	3
716	female	37	1	2	1	1	1	3	1	0	1	1	1	3	2	2	1	1	3	0	5	3	1	4	0	5	5	5	5	3	3	4	5	3	4	5	0	0	2	4	1	4	4	4	0	2	2	2	4
717	female	47	1	6	0	0	0	0	0	0	2	0	0	0	0	1	0	0	0	0	3	0	0	0	0	0	3	0	0	0	0	0	0	0	0	3	0	0	0	0	1	0	0	0	0	0	0	3	3
718	female	28	2	4	0	0	0	0	1	0	1	2	0	0	0	1	2	0	0	0	0	0	0	0	0	0	0	0	4	0	0	0	4	0	0	3	0	0	0	0	1	4	0	0	0	0	0	0	0
719	female	52	2	5	0	0	0	4	1	0	3	1	0	1	0	1	2	1	0	0	0	0	0	0	0	0	3	0	0	0	4	0	3	0	0	4	0	0	3	0	1	0	0	3	0	3	1	3	3
720	male	34	1	2	3	3	3	3	3	3	3	3	3	3	3	3	3	3	3	3	3	3	3	3	3	3	3	3	3	3	3	3	3	3	3	3	3	3	3	3	1	3	3	3	3	3	3	3	3
721	female	46	1	4	3	2	0	2	2	1	2	1	0	1	0	1	1	1	0	0	4	3	0	0	0	3	3	0	3	0	0	3	0	0	4	4	0	0	2	0	1	5	2	0	0	3	3	3	3
722	male	47	2	2	3	0	3	0	2	0	2	2	2	0	0	2	0	2	0	0	3	0	0	0	0	3	4	0	3	0	0	0	4	0	0	4	0	0	2	0	1	3	3	3	0	3	0	3	3
724	male	55	2	6	3	0	3	4	1	1	3	3	1	3	3	2	1	0	3	3	3	3	4	3	0	3	3	4	3	3	3	3	3	0	3	4	0	0	1	4	1	3	3	3	3	3	3	3	3
725	male	42	2	4	2	0	2	2	4	0	1	2	4	0	0	3	3	3	0	0	1	0	0	0	0	0	3	0	1	0	2	0	0	0	0	3	0	0	3	0	1	3	3	3	0	0	0	3	3
726	male	38	1	6	0	0	0	5	0	0	4	1	0	0	0	0	0	0	0	0	2	0	3	5	0	0	3	0	0	0	0	0	0	3	0	1	0	0	0	0	1	1	3	5	0	0	0	0	4
727	female	29	1	3	3	2	1	2	1	1	2	2	2	0	0	3	2	2	3	3	4	0	0	4	0	3	5	5	4	0	4	4	4	0	0	3	5	0	1	5	4	0	5	0	0	3	3	2	4
728	female	40	1	2	5	2	1	1	1	0	2	1	4	1	0	1	0	1	0	0	3	2	3	0	4	0	3	0	0	1	0	0	4	0	4	4	0	0	0	0	1	5	0	0	0	0	0	0	0
729	male	56	2	4	0	2	0	0	2	0	2	0	0	0	0	3	1	2	0	0	3	0	0	0	0	0	3	0	0	0	0	0	0	0	0	3	3	0	2	4	5	3	3	0	0	3	3	3	3
730	female	27	1	3	0	0	0	0	0	0	0	3	0	0	0	3	0	3	0	0	3	0	0	0	0	0	3	0	3	0	0	0	0	0	0	0	0	0	0	0	1	0	0	0	0	0	0	4	4
731	female	51	2	3	2	0	0	1	0	0	3	2	1	0	0	1	1	0	0	0	2	1	0	1	0	0	4	0	3	0	0	0	0	0	0	2	0	0	1	0	1	3	1	2	0	2	1	3	4
734	female	28	1	5	0	0	0	0	1	0	2	1	2	0	0	2	2	0	3	0	3	0	0	4	0	0	3	4	0	2	3	0	5	0	0	5	4	0	1	5	4	3	3	3	0	3	3	3	3
735	female	34	2	6	2	0	0	2	3	1	2	2	2	0	0	2	2	2	0	2	0	0	0	2	0	4	4	0	0	0	3	0	4	0	0	4	5	0	1	4	5	0	3	0	0	4	4	1	3
736	female	28	1	4	2	2	2	1	2	2	1	2	2	4	1	2	2	3	2	2	2	2	2	2	2	1	2	2	1	2	2	1	2	1	4	3	5	3	2	4	4	4	4	3	3	3	3	3	4
738	male	51	1	4	3	0	1	2	1	0	2	3	1	0	0	3	1	2	0	1	3	0	0	0	0	3	4	0	3	0	0	0	0	3	0	4	4	0	2	0	1	4	2	5	0	3	0	4	3
739	male	52	1	5	2	0	0	2	2	2	3	0	0	2	0	3	1	0	0	0	3	0	0	0	0	3	4	0	0	0	2	0	4	1	0	3	0	0	0	0	3	4	2	3	0	3	2	3	3
741	female	41	1	6	0	0	0	0	1	4	2	0	1	0	0	3	0	1	0	3	0	0	0	0	0	0	4	0	3	0	0	0	3	0	0	4	0	0	0	0	1	3	3	3	0	0	0	3	3
742	male	23	1	6	3	3	0	4	2	2	3	2	0	0	1	2	0	3	0	0	4	0	3	4	0	5	4	4	4	3	4	0	4	0	0	5	4	0	2	4	1	0	0	4	0	1	0	5	4
743	female	59	2	2	2	2	0	0	1	0	3	1	0	1	1	1	0	1	0	0	4	0	4	0	0	1	2	0	0	4	0	0	0	5	0	4	0	0	3	0	3	0	0	0	0	0	0	0	3
744	male	25	1	4	4	3	0	2	4	4	2	4	2	1	0	4	1	4	0	0	4	0	0	4	0	4	4	0	0	0	0	0	4	0	0	0	0	0	2	0	1	1	2	0	0	2	0	3	4
745	female	27	2	5	0	0	0	5	3	0	3	3	3	0	0	3	3	3	0	0	0	0	0	0	0	3	3	0	0	0	0	0	0	0	0	3	0	0	0	0	1	2	0	1	0	1	0	0	5
746	male	33	1	3	3	0	0	3	2	3	3	3	0	0	3	3	2	1	0	3	3	3	0	3	3	3	3	3	3	3	3	0	3	0	3	3	3	3	3	3	1	5	0	0	0	1	0	0	0
747	female	39	2	5	2	1	0	0	2	2	2	0	0	1	0	2	1	1	0	0	3	0	0	4	0	3	5	0	0	0	0	0	3	0	0	4	5	0	2	4	4	3	3	5	0	0	0	3	3
748	male	42	1	3	3	2	3	3	3	3	3	2	3	3	3	3	2	3	2	3	2	2	4	3	3	3	3	3	2	3	3	3	2	3	2	2	3	2	3	3	3	3	3	3	3	3	2	3	3
749	male	51	2	6	3	3	2	3	1	1	3	1	1	3	0	2	1	3	0	1	3	0	0	2	0	3	3	3	0	0	3	3	3	0	0	4	5	0	1	5	5	0	0	0	0	0	1	1	3
750	male	53	2	5	3	3	0	3	0	0	3	0	0	3	0	3	0	3	0	0	4	0	3	3	0	0	3	0	0	0	0	0	0	0	3	3	4	0	0	0	5	3	0	0	0	0	0	0	0
752	male	49	1	3	0	0	0	0	0	0	3	0	0	0	0	0	0	0	0	0	0	0	0	0	0	0	3	0	0	0	0	0	0	0	0	3	0	0	0	0	1	3	0	0	0	0	0	0	0
753	female	33	1	3	0	0	0	0	2	0	3	0	0	0	0	0	0	0	0	0	0	0	0	0	0	0	3	0	0	0	0	0	0	0	0	3	0	0	0	0	1	0	2	0	3	3	0	3	3
754	female	27	2	6	3	2	1	1	1	3	1	2	3	0	0	3	3	0	2	3	1	2	1	0	0	3	0	2	3	2	0	0	1	2	1	1	1	4	3	2	3	1	3	2	2	1	1	4	2
755	female	51	1	4	0	1	1	0	1	1	1	1	0	0	0	1	0	3	1	0	3	3	0	0	0	3	4	0	0	4	4	0	0	0	0	4	4	0	2	4	5	0	0	0	0	3	3	3	3
756	female	30	1	3	3	3	0	0	3	0	3	3	3	0	0	3	3	0	0	4	3	0	0	0	0	0	3	0	0	0	0	0	0	0	0	3	0	0	3	0	1	0	3	0	0	3	3	3	3
757	female	36	1	5	1	1	0	1	1	1	1	1	1	0	0	1	0	1	0	0	4	0	0	4	0	4	5	5	3	3	4	3	3	0	0	5	5	0	1	4	2	0	0	0	0	0	0	2	3
758	male	26	1	6	3	0	0	3	0	0	0	0	0	0	0	0	0	0	0	3	0	0	0	3	0	0	3	0	3	0	0	0	3	0	0	3	3	0	3	3	4	3	0	3	0	0	0	3	3
759	male	27	2	4	0	0	0	3	3	0	3	3	0	0	0	3	1	3	0	0	0	0	0	3	0	3	3	0	5	3	0	0	3	0	0	3	0	0	3	0	1	3	3	0	0	3	3	3	3
760	female	48	2	4	0	0	0	0	3	0	3	2	0	3	0	3	0	3	0	4	0	0	0	3	0	0	4	0	0	0	0	0	0	0	0	3	0	0	3	3	1	0	3	1	0	0	0	3	3
761	male	34	1	4	3	0	0	4	4	0	4	3	0	0	0	0	0	0	0	0	4	4	0	3	0	3	4	0	0	3	0	0	0	0	0	4	4	0	3	0	3	0	0	3	0	1	0	3	4
762	male	28	2	4	0	0	0	0	1	0	2	3	0	0	0	2	1	0	0	0	0	0	0	0	0	0	3	0	0	0	0	0	0	0	0	3	0	0	3	0	3	3	3	3	3	3	0	3	3
763	male	28	1	3	3	3	2	2	1	1	3	2	1	1	3	2	1	1	0	3	4	0	0	3	0	4	4	5	3	3	3	4	5	4	4	5	4	0	2	5	1	3	2	3	0	1	3	1	3
764	female	29	1	3	3	3	2	4	3	2	3	3	3	4	3	1	3	2	3	4	4	3	3	1	2	2	2	2	3	4	1	4	2	2	1	2	2	1	2	2	2	1	4	2	2	3	2	3	3
765	male	25	1	2	0	0	0	0	0	0	0	0	0	0	0	0	0	3	0	0	0	0	0	0	0	0	0	0	3	0	0	0	0	0	0	0	0	0	3	0	3	3	3	0	0	3	0	3	3
766	male	25	1	3	1	2	2	2	1	3	2	2	2	2	2	2	2	2	2	1	1	2	2	2	2	2	2	3	2	2	2	2	2	2	2	2	2	3	3	2	4	2	3	2	1	2	2	1	2
768	male	30	1	3	0	0	0	0	0	0	3	1	0	0	0	0	0	0	0	0	0	0	0	0	0	0	3	0	4	0	0	0	4	0	0	3	0	0	0	0	1	3	0	0	0	0	0	0	3
769	female	40	1	2	3	1	0	3	1	0	2	1	0	0	3	2	0	0	0	0	5	0	0	0	0	0	4	3	1	3	0	0	0	0	4	5	0	0	3	0	1	3	3	3	0	2	0	1	3
771	female	26	1	3	0	3	0	0	1	0	2	2	2	0	0	2	2	3	0	0	0	0	0	0	0	0	3	4	0	0	0	0	3	0	0	3	0	0	3	0	1	3	0	0	0	0	0	0	0
772	female	37	1	4	0	0	0	0	0	0	3	0	0	0	0	0	0	0	0	0	0	0	0	0	0	0	3	0	3	0	0	0	0	0	0	3	0	0	0	0	1	0	0	3	0	0	0	0	3
773	male	50	2	3	0	0	0	0	3	0	3	0	0	3	0	3	0	3	0	0	3	0	0	0	0	0	3	0	3	0	0	0	0	0	0	3	0	0	0	0	3	3	0	0	0	0	0	0	0
774	female	49	1	2	0	1	0	2	0	0	3	0	0	3	0	2	0	1	0	0	5	0	0	0	0	1	4	0	0	0	1	0	0	0	0	5	0	0	0	0	1	3	3	0	0	0	0	0	0
775	female	40	1	3	3	3	3	4	2	0	3	4	3	0	3	3	3	3	0	3	3	3	0	5	0	3	4	0	3	3	0	0	0	0	0	3	0	0	2	0	3	2	3	4	0	3	3	3	5
777	male	59	2	6	2	2	3	2	2	2	2	2	2	0	0	2	1	2	0	0	3	3	0	0	0	3	3	3	0	4	0	0	3	0	0	4	0	0	2	4	1	3	0	3	0	0	0	3	3
778	male	25	1	3	3	0	0	3	3	3	3	3	0	0	0	2	2	3	0	0	3	0	0	0	0	3	3	0	3	0	3	3	3	0	0	3	4	0	2	3	3	3	3	0	0	0	0	3	3
779	female	51	1	3	1	1	2	0	1	0	2	2	0	0	3	2	2	1	0	0	2	1	2	0	0	0	4	2	0	3	3	0	0	0	5	1	2	0	4	2	2	0	0	3	0	0	0	1	3
780	male	54	1	3	1	1	1	2	1	1	1	1	0	1	1	1	1	2	0	0	3	0	0	3	0	3	3	0	0	3	0	0	4	0	0	4	0	0	2	0	3	3	1	1	0	0	0	0	1
781	male	34	1	3	0	0	0	1	0	1	3	1	0	0	0	0	1	0	0	0	3	0	0	1	0	3	5	0	5	0	4	0	4	0	0	5	5	0	1	4	5	0	0	0	0	0	0	1	1
782	male	26	1	3	0	0	0	3	0	0	1	0	0	0	0	0	0	0	0	0	0	0	0	0	0	0	5	0	0	0	0	0	0	0	0	0	3	3	3	3	1	0	0	0	0	0	0	3	3
783	male	53	1	3	0	0	0	0	0	0	4	1	0	0	0	3	3	3	0	0	3	0	3	0	0	3	4	0	0	3	0	0	0	3	0	4	0	0	3	0	1	3	0	0	0	0	0	0	3
784	female	50	1	2	3	3	0	5	3	3	3	2	3	0	0	2	2	3	0	3	3	3	0	3	0	0	3	0	0	3	3	0	5	0	2	4	0	0	2	0	1	0	0	0	0	3	3	1	5
785	male	29	2	5	0	0	0	2	2	0	2	2	2	0	0	2	2	3	0	0	0	0	0	0	0	3	4	0	0	0	0	2	3	0	0	3	0	0	3	0	1	5	0	1	2	0	0	0	2
786	female	35	1	3	3	2	0	3	1	0	2	1	0	0	0	2	1	3	0	0	1	2	0	4	0	3	4	5	5	0	0	0	4	0	0	4	0	0	2	4	2	0	0	0	0	0	0	3	3
788	female	38	1	5	1	5	1	0	1	0	2	0	0	0	0	1	1	3	0	0	5	0	0	0	0	0	4	0	0	0	0	0	3	0	0	5	0	0	1	5	1	3	0	0	0	0	1	1	0
789	male	42	2	3	1	0	0	1	2	0	1	0	0	1	0	0	1	1	0	0	1	0	0	4	0	1	3	0	3	0	0	0	0	0	0	4	4	0	0	0	1	1	1	0	0	2	0	2	4
790	female	57	2	2	3	3	3	3	3	3	3	0	3	3	3	3	0	3	3	3	3	3	3	3	3	3	3	3	3	3	3	3	3	3	3	3	2	2	2	2	5	3	3	0	0	0	0	0	3
791	female	33	2	6	0	0	0	3	2	0	1	1	0	0	0	1	1	0	0	0	3	0	0	3	0	0	3	4	3	0	3	0	3	0	0	4	0	0	3	3	1	0	0	0	0	2	0	3	3
792	female	32	2	6	3	0	0	0	0	0	3	1	0	0	0	2	0	0	3	0	0	0	0	0	0	2	3	0	0	0	0	0	0	0	0	2	3	0	3	3	5	0	3	3	0	0	0	3	3
795	male	57	2	4	3	2	2	3	1	2	3	1	3	0	3	1	1	2	3	0	3	2	3	3	0	3	4	3	3	3	2	0	0	3	0	3	4	0	2	4	3	3	0	0	0	2	2	2	3
796	male	49	2	5	0	0	0	3	3	0	3	3	0	0	0	3	2	0	0	0	0	0	0	0	0	3	3	0	3	0	0	0	0	0	0	3	5	0	2	4	2	0	0	0	0	3	3	1	2
797	female	54	2	5	1	1	1	1	1	1	1	0	1	1	1	1	1	1	0	1	1	1	1	1	1	1	1	0	1	4	0	1	0	1	1	1	2	2	2	2	2	1	2	2	2	2	2	2	2
800	male	37	1	4	3	0	3	3	3	3	3	3	3	0	0	3	3	0	0	3	3	0	3	3	0	3	3	3	3	0	3	0	0	0	0	3	3	3	3	3	5	3	3	3	3	3	3	3	3
801	female	35	2	2	3	0	3	3	0	0	3	3	0	0	0	0	0	0	3	0	4	3	3	3	0	0	3	3	3	3	0	0	4	3	3	3	4	0	3	3	4	3	3	3	0	0	0	0	3
802	female	41	1	5	3	2	0	0	2	0	2	2	0	3	0	2	1	2	0	0	3	0	0	0	0	3	3	5	0	3	0	4	0	0	0	3	5	0	2	4	2	3	0	3	0	0	0	3	3
803	male	29	1	2	0	0	3	3	3	3	3	3	0	0	3	3	0	3	0	0	3	0	0	0	0	3	3	0	3	0	3	3	0	1	0	3	0	0	0	0	1	3	3	3	3	3	3	3	3
804	male	33	1	4	3	3	2	3	3	3	3	3	3	3	3	3	3	3	3	3	3	3	3	3	3	4	3	3	3	3	3	3	3	3	3	3	3	3	3	3	3	3	3	3	3	3	3	3	3
805	male	40	2	6	0	1	1	1	1	1	0	1	1	1	0	1	0	1	1	1	1	1	0	1	2	0	2	0	1	1	1	0	0	1	1	1	1	2	1	1	4	2	2	4	3	2	2	0	1
806	male	59	2	6	1	0	0	1	1	1	1	1	0	0	0	1	1	1	1	1	4	0	0	3	0	3	3	5	0	3	0	0	3	0	0	5	5	0	1	5	4	1	1	1	0	1	1	1	5
807	female	39	2	3	0	0	0	0	3	0	3	1	0	0	0	1	1	1	0	0	0	0	0	0	0	0	3	3	3	0	0	0	0	0	0	3	0	0	1	3	1	0	4	2	0	4	0	2	3
808	male	36	1	2	0	0	0	2	3	3	2	3	0	0	0	4	4	2	0	0	0	0	0	0	0	3	3	0	0	0	0	0	0	0	0	2	0	0	4	0	1	0	0	0	0	3	0	4	3
809	male	59	2	5	3	3	0	3	3	3	1	1	3	0	0	3	3	3	3	0	3	3	3	3	3	3	4	3	3	3	3	0	3	3	3	3	1	0	3	0	1	0	0	3	0	3	3	3	3
810	male	24	2	2	2	4	2	1	3	3	2	2	2	4	2	2	2	2	2	2	3	1	2	2	1	4	3	3	3	2	1	1	3	2	2	1	0	2	1	1	3	4	2	2	1	1	3	2	2
811	male	38	2	5	2	1	3	4	4	1	4	1	2	2	3	1	1	1	3	2	3	3	5	4	0	3	3	3	2	3	4	4	4	3	0	4	5	0	1	5	5	4	3	5	0	2	1	1	3
812	female	43	1	4	1	1	0	3	1	0	3	1	1	0	0	1	1	1	0	0	3	0	0	4	0	3	5	3	5	0	3	0	4	0	0	5	0	0	1	0	1	3	3	3	0	3	2	2	3
814	female	23	1	5	3	2	2	4	4	2	3	2	3	3	3	3	3	3	3	3	3	3	3	4	3	3	3	3	3	3	3	3	3	2	5	2	4	2	3	3	2	3	4	4	3	3	3	3	3
815	male	35	2	4	3	0	2	2	3	0	3	2	1	0	0	3	1	2	0	0	3	0	0	3	0	3	3	0	3	3	3	0	0	2	0	4	0	0	2	3	1	3	0	0	0	0	0	3	3
816	female	59	2	6	3	3	3	2	2	0	3	3	0	0	3	3	0	3	0	1	3	3	3	4	0	3	3	0	0	3	0	0	0	0	0	3	0	0	3	0	1	0	0	0	0	0	0	3	3
817	female	33	2	3	0	2	0	3	3	3	2	3	2	2	0	0	0	2	3	0	2	3	3	3	0	3	3	2	0	3	3	3	2	3	3	5	0	0	0	0	3	3	0	0	0	0	0	0	3
819	female	37	2	3	0	0	0	4	3	0	3	3	0	0	0	2	3	3	0	0	0	1	0	3	0	0	4	0	0	0	3	0	3	0	0	4	3	0	1	0	5	2	0	0	0	0	0	0	3
821	female	29	2	5	3	0	0	5	1	0	5	1	1	0	0	1	0	0	0	0	3	0	0	0	0	0	4	0	0	0	0	0	0	0	0	0	0	0	0	0	1	2	0	4	0	0	0	0	0
822	male	36	2	5	3	3	1	3	2	3	2	1	1	2	3	2	1	2	0	0	3	0	4	3	0	0	0	3	0	0	4	5	5	0	4	4	0	0	3	4	1	3	3	0	0	3	3	3	3
823	female	35	2	4	0	1	0	2	0	0	2	2	3	0	0	2	1	0	0	2	3	0	0	0	0	0	3	3	0	0	0	0	0	0	0	3	0	0	0	0	1	3	3	3	0	0	3	3	3
824	male	59	2	4	3	3	3	3	3	3	3	3	0	3	0	3	3	3	3	0	3	0	3	3	3	3	3	0	3	3	3	3	3	3	0	3	2	3	2	2	3	3	3	3	3	3	3	3	3
825	female	28	2	4	0	1	0	1	2	0	1	2	0	0	0	2	0	0	0	0	0	0	0	1	0	0	3	0	0	1	0	0	5	0	0	3	4	0	3	0	2	3	0	0	0	1	0	1	3
826	male	43	1	2	3	0	0	0	0	0	3	0	0	3	0	0	0	0	0	0	3	0	0	0	0	0	0	0	3	0	0	0	0	0	0	3	0	0	3	0	1	3	0	0	0	0	0	0	3
827	male	25	1	5	3	3	0	1	2	3	3	0	0	0	0	1	3	0	0	3	3	3	5	2	3	0	5	0	3	3	3	0	0	4	3	5	0	0	3	3	3	3	3	0	0	0	0	0	0
828	female	28	1	2	0	0	0	4	4	5	3	3	3	0	0	4	0	5	0	0	0	0	0	5	0	1	4	0	0	0	0	0	0	0	0	5	0	0	3	0	1	3	0	0	0	0	0	0	0
831	female	33	2	5	4	2	0	0	2	0	3	3	0	0	0	2	0	0	4	3	2	0	0	0	0	3	5	0	0	0	3	0	4	0	4	2	5	0	2	5	1	0	0	5	0	3	2	3	3
832	female	34	2	6	2	2	0	0	3	2	2	1	0	0	0	1	1	0	0	0	0	0	0	5	0	3	3	4	4	0	4	4	3	0	0	3	5	0	1	5	4	0	0	5	0	0	0	1	4
833	male	54	2	6	2	2	1	0	1	0	2	2	2	0	0	2	1	2	0	0	0	0	0	3	0	3	4	5	0	0	0	0	5	0	4	4	5	0	1	5	5	3	3	3	0	2	0	2	2
834	female	36	2	4	0	0	0	4	3	0	0	3	0	0	0	0	0	0	0	0	0	0	0	0	0	0	0	0	0	0	0	4	0	0	0	4	2	0	0	0	4	3	3	3	3	3	3	3	3
836	male	43	2	3	0	0	0	0	0	0	3	0	0	0	0	3	3	3	0	0	0	0	0	0	0	3	3	0	3	0	1	0	0	0	0	3	0	0	0	0	1	3	0	0	0	0	0	0	3
837	male	34	2	4	3	0	0	0	2	0	3	0	0	0	0	1	0	0	0	0	0	0	0	0	0	3	4	0	2	3	0	0	3	0	0	3	4	0	3	0	1	3	0	0	3	0	0	0	3
838	male	25	1	4	3	3	3	3	3	3	3	3	3	3	3	3	3	3	3	3	3	3	3	3	3	3	3	3	3	3	3	3	3	3	3	3	0	3	3	0	1	3	3	3	3	3	3	3	3
839	male	47	2	6	0	0	0	0	0	0	3	0	0	0	0	0	0	0	0	0	0	0	0	0	0	3	3	0	3	0	0	0	0	0	0	0	0	0	0	0	3	3	0	5	0	3	3	3	3
840	female	38	2	5	3	1	0	1	1	1	2	1	1	0	0	2	1	2	2	0	3	0	0	0	0	3	4	0	0	0	3	0	5	0	0	4	5	0	2	2	1	3	3	3	0	0	0	2	3
843	male	45	2	5	2	3	2	4	1	0	3	2	0	2	0	3	0	0	2	3	0	2	0	4	0	2	2	2	2	0	0	0	0	3	3	3	4	0	2	0	3	2	0	4	0	0	0	0	0
844	female	37	2	6	3	2	2	3	3	4	3	3	2	3	3	2	2	3	2	2	2	3	2	3	3	2	3	2	3	3	3	3	4	3	2	4	4	3	3	4	4	3	2	3	4	3	3	2	3
846	male	48	1	2	3	0	0	3	1	0	3	1	0	0	0	1	1	3	0	0	3	0	0	3	0	3	3	3	0	0	0	0	3	0	0	3	2	0	0	0	2	0	0	3	0	3	3	3	3
847	male	48	2	4	4	1	3	4	2	3	4	3	3	3	3	3	3	3	3	3	3	3	3	3	3	3	4	5	3	3	3	1	3	3	3	3	3	2	3	3	2	5	2	3	0	2	2	2	3
848	male	41	2	2	3	0	1	3	1	0	2	0	1	1	0	2	0	1	0	0	4	0	0	0	0	3	4	0	4	0	0	0	0	0	0	4	0	0	5	5	1	2	2	0	0	0	0	1	0
849	female	28	1	5	0	0	0	3	0	0	3	1	0	0	0	3	0	0	0	0	0	0	0	3	0	0	3	0	0	0	0	0	3	0	0	3	5	0	0	0	5	0	0	0	0	0	0	1	5
850	male	32	2	4	0	0	0	0	0	0	0	0	0	0	0	0	4	0	0	0	0	0	0	0	0	0	0	0	0	0	0	0	0	0	0	3	0	0	3	0	1	0	0	0	0	0	0	3	3
852	female	46	1	4	4	2	0	0	3	0	3	1	0	0	0	3	2	0	0	0	4	3	0	0	0	0	3	0	0	0	0	0	0	0	0	4	4	0	1	4	2	0	0	0	0	0	1	2	2
853	male	33	2	6	2	3	2	3	3	1	3	1	3	0	1	2	0	2	2	2	2	0	3	4	0	2	5	4	2	0	0	0	3	0	0	3	5	4	3	5	3	5	3	0	0	0	0	2	3
854	female	37	2	2	3	0	0	3	0	0	3	0	0	0	0	2	0	0	0	0	0	0	0	2	0	0	0	0	0	0	0	0	0	0	0	4	3	3	3	3	2	3	3	3	0	0	0	0	3
855	male	57	1	4	0	3	0	0	3	0	3	0	0	0	0	3	3	3	0	0	0	0	0	0	0	0	0	0	0	0	0	0	0	0	0	3	5	0	1	4	2	0	0	0	0	0	0	3	3
856	male	49	2	5	1	0	1	3	3	0	1	1	0	0	0	1	1	1	0	0	3	3	0	0	0	3	3	0	0	0	0	0	3	0	0	3	0	0	3	3	1	3	3	3	0	3	3	3	3
857	male	24	1	3	0	1	4	3	3	3	3	4	3	2	2	4	1	2	3	2	4	4	2	1	0	3	2	3	3	2	2	3	1	4	3	1	3	2	3	3	1	3	1	3	3	2	2	5	2
859	male	57	1	2	3	0	0	0	0	0	3	0	0	0	0	3	0	0	0	0	3	0	0	0	0	0	4	0	0	0	0	0	4	0	0	3	0	0	3	0	1	0	0	3	0	0	3	3	3
860	male	58	2	5	3	3	3	3	3	3	3	1	3	3	3	3	1	2	3	3	3	3	3	3	3	3	3	3	3	3	3	4	3	3	3	4	4	0	1	5	4	3	0	0	0	0	0	0	0
861	female	26	1	6	2	1	1	3	1	0	1	1	3	0	0	2	1	3	0	3	3	3	0	0	0	3	3	3	0	0	0	2	3	0	0	3	2	0	2	4	3	3	3	3	0	0	0	3	3
863	female	58	1	3	0	0	0	0	0	0	3	0	0	0	0	3	0	0	0	0	0	0	0	0	0	0	3	0	0	0	0	0	0	0	3	3	0	0	3	0	1	3	0	0	0	0	0	0	3
864	male	36	2	5	0	0	0	0	0	0	0	0	0	0	0	0	0	0	0	0	0	0	0	0	0	0	0	0	0	0	0	0	0	0	0	0	0	0	0	0	3	3	3	3	3	3	3	3	3
866	female	47	1	6	3	3	3	3	3	3	3	2	1	3	3	2	1	3	3	1	3	3	3	3	3	3	3	3	3	3	3	3	3	3	3	5	0	0	2	0	1	3	3	0	0	0	0	0	0
867	male	42	1	3	3	3	3	3	1	3	3	1	1	0	0	2	1	1	0	0	3	3	0	3	0	3	3	3	3	3	3	4	3	0	0	3	0	0	0	0	1	3	3	3	3	3	3	3	3
868	male	35	1	5	0	3	3	2	3	3	3	3	3	3	3	3	3	3	3	0	3	0	3	0	0	3	3	0	0	3	0	3	0	3	3	3	3	3	1	5	4	0	3	3	0	3	0	3	3
869	female	45	1	4	3	3	0	3	3	0	2	3	0	3	3	3	3	3	3	0	3	3	3	3	0	3	3	0	4	3	2	0	0	0	0	3	0	0	3	0	1	0	0	5	0	0	0	2	4
870	male	43	2	5	0	0	0	5	0	0	3	0	0	3	0	0	0	0	0	0	0	0	0	3	0	0	3	0	0	1	0	0	3	0	5	5	0	0	3	0	1	3	3	3	0	0	0	0	3
871	female	54	2	6	3	3	3	3	4	3	3	3	4	3	0	3	3	3	3	3	3	3	3	3	3	3	3	3	3	3	3	3	3	3	3	3	4	3	1	4	4	3	3	3	3	3	3	3	3
872	male	35	2	5	3	3	2	4	3	2	3	3	2	4	4	3	2	2	4	3	4	4	4	3	3	4	4	4	4	3	5	3	5	3	4	4	4	0	2	5	2	4	4	4	0	0	3	4	4
873	male	57	2	6	3	0	0	4	0	0	3	3	0	0	0	4	2	2	0	0	4	0	0	4	0	4	3	0	0	0	0	0	0	0	0	4	5	0	1	5	4	0	0	0	0	0	0	1	1
874	male	38	1	2	3	2	3	3	3	3	3	3	3	0	0	3	2	3	3	3	3	3	3	3	3	3	3	4	4	3	3	4	3	3	3	3	0	0	0	0	3	3	3	2	0	3	0	3	4
875	female	56	1	2	3	1	0	1	1	1	2	1	1	0	0	1	1	1	3	3	3	3	0	3	0	5	5	3	0	0	3	3	0	3	0	5	0	0	2	4	1	1	2	5	0	4	4	4	5
878	male	29	2	3	0	0	0	3	3	0	3	3	1	0	0	3	2	3	0	1	0	0	0	0	0	0	4	0	4	0	0	4	0	0	0	4	5	0	2	4	2	3	3	4	2	0	0	3	4
879	male	31	2	5	3	0	0	1	1	1	2	1	0	0	0	1	1	1	0	3	0	0	0	4	0	3	3	0	0	0	3	0	3	0	0	4	4	0	2	4	2	3	0	3	0	0	0	0	0
880	female	28	1	2	3	3	3	3	3	3	3	3	3	3	3	3	3	3	3	3	3	3	3	3	3	3	3	3	3	3	3	3	3	3	3	3	3	3	3	3	3	3	3	3	3	3	3	3	3
881	male	42	2	6	2	3	4	1	2	2	2	1	1	2	0	2	1	1	0	0	3	0	0	0	0	3	4	4	4	3	0	0	3	0	3	4	4	0	2	4	4	0	0	0	0	0	0	3	3
882	female	49	1	3	0	0	0	1	1	0	1	1	1	0	0	1	1	1	0	0	4	0	0	5	0	0	4	0	0	0	0	5	0	0	0	5	5	0	1	5	4	5	1	5	0	1	1	1	5
883	female	56	2	3	0	0	0	0	1	0	2	0	0	0	0	1	1	1	0	0	3	0	0	0	0	0	3	0	0	0	0	1	0	0	0	3	4	0	0	0	3	0	0	0	0	0	0	3	3
884	female	34	2	6	2	2	2	3	2	1	2	2	1	0	3	2	2	2	0	0	3	0	0	4	0	0	4	0	0	0	4	3	4	0	0	4	4	0	2	4	5	2	2	2	0	1	1	2	4
885	female	48	1	3	0	0	0	0	1	0	0	0	0	0	0	0	2	0	0	0	3	0	0	0	0	0	3	0	0	0	0	0	0	0	0	3	0	0	2	0	1	3	0	0	0	0	0	3	3
886	male	39	1	3	1	1	0	3	2	0	3	3	0	0	0	3	1	2	0	0	3	0	4	3	0	0	3	0	3	0	0	0	4	0	0	4	5	0	2	4	5	3	1	0	0	1	1	1	3
887	female	58	2	4	0	1	0	0	1	0	2	1	0	0	0	1	1	1	0	0	3	0	0	0	0	0	3	0	0	0	0	0	4	0	0	5	0	0	1	3	1	3	3	0	0	0	0	0	0
888	female	38	1	2	0	1	0	1	1	1	2	1	1	0	0	1	0	1	0	0	0	0	0	0	0	5	0	0	0	0	0	0	0	0	0	5	0	0	3	0	1	0	0	0	0	3	0	3	3
889	female	39	1	3	4	4	1	2	1	0	5	4	1	4	0	4	1	0	5	0	2	0	0	0	0	0	5	0	4	0	0	0	0	5	4	4	0	0	1	3	1	3	1	0	0	0	0	3	3
890	male	44	2	3	2	1	0	4	1	0	3	2	0	0	0	2	2	0	0	0	4	0	0	4	0	2	4	0	0	0	0	0	0	0	0	4	0	0	1	4	1	0	0	0	0	0	0	3	3
891	female	40	1	4	4	3	3	3	3	3	2	2	3	3	3	2	3	2	3	3	4	3	3	3	3	3	3	3	4	3	3	3	3	3	4	4	4	3	3	3	2	3	3	0	0	0	0	1	3
892	male	46	2	3	3	1	1	2	0	3	4	2	1	2	0	1	1	1	3	1	4	3	0	2	0	3	4	3	4	3	0	0	4	3	3	5	4	0	2	4	1	4	0	0	0	1	1	1	4
894	female	55	1	2	1	1	1	1	1	0	1	1	0	1	1	1	1	1	1	1	1	1	0	2	0	1	4	0	1	1	3	0	0	4	1	1	0	0	1	0	1	1	1	1	0	0	1	1	1
896	female	45	1	5	3	0	0	0	1	0	2	2	0	0	0	2	2	2	0	0	0	0	0	0	0	0	3	0	0	0	0	0	0	0	3	4	4	3	4	3	4	3	3	0	3	0	0	3	3
897	female	30	2	2	0	0	0	0	1	0	1	1	0	0	0	0	0	1	0	0	0	0	0	0	0	0	3	0	0	0	0	0	0	0	0	3	0	0	0	0	3	3	3	0	0	1	0	1	1
899	male	42	2	6	3	0	0	1	1	0	1	1	1	2	0	1	1	0	0	0	3	0	0	0	0	3	3	0	3	0	0	0	0	0	3	4	4	0	1	3	5	0	0	0	0	3	0	3	3
900	male	27	2	3	3	0	0	2	2	1	1	1	1	0	0	1	1	1	3	1	0	3	4	4	0	4	4	3	1	0	3	3	4	0	4	4	0	0	3	0	1	3	3	3	0	0	3	3	3
901	male	37	2	4	3	0	0	0	2	0	2	0	2	0	0	0	2	0	0	0	3	0	0	3	0	4	3	0	5	0	0	0	4	3	3	4	0	0	2	4	1	3	3	2	0	0	0	0	0
902	female	31	1	2	0	0	0	0	0	0	3	0	0	0	0	0	0	0	0	0	3	0	0	0	0	0	3	0	0	0	0	0	0	0	0	3	0	0	0	0	3	3	0	0	0	0	0	0	0
903	male	37	1	3	3	3	3	3	3	3	3	3	3	3	3	3	3	3	3	3	3	3	3	3	3	3	3	3	3	3	3	3	3	3	3	3	3	3	3	3	3	3	3	3	3	3	3	3	3
904	female	44	1	3	1	0	0	3	1	1	2	1	1	0	0	1	0	2	0	0	0	3	0	0	0	5	5	0	0	3	0	0	0	0	3	4	0	0	3	0	1	0	0	0	0	0	0	3	3
905	female	48	1	2	1	0	0	2	1	0	1	1	0	0	0	1	1	0	0	0	3	3	4	3	0	3	4	3	3	4	3	3	0	3	3	3	4	0	1	4	1	3	3	3	0	3	3	3	3
906	male	34	1	6	2	1	2	2	1	1	1	1	0	0	0	2	1	1	0	0	3	3	0	3	0	3	4	0	3	3	4	1	3	1	0	5	0	0	2	4	2	3	3	4	0	2	3	2	4
907	female	27	1	6	0	0	0	2	1	2	2	2	2	0	0	2	1	0	0	4	4	0	0	4	0	3	3	3	0	0	0	4	0	4	0	4	0	0	3	0	1	4	3	4	0	0	0	3	3
908	female	59	1	3	1	0	0	0	0	0	3	0	0	0	0	3	0	0	0	0	3	0	0	0	0	0	3	0	0	3	0	0	0	0	0	3	0	0	3	4	1	0	3	0	0	3	0	3	3
909	male	40	2	5	4	4	3	4	4	3	3	4	3	4	4	2	3	2	4	4	3	3	4	3	4	4	4	3	4	3	3	4	3	3	4	3	3	3	3	3	3	2	3	2	3	3	3	3	3
910	male	55	2	6	1	1	1	0	1	1	2	1	1	1	0	1	1	2	0	0	1	0	4	0	0	3	3	4	0	3	0	1	0	0	2	5	5	0	2	4	5	3	4	3	0	1	0	1	2
912	male	34	2	3	4	1	1	2	2	0	3	1	0	1	0	2	2	0	0	0	2	1	0	4	0	0	4	2	4	0	2	0	4	1	0	1	4	0	2	4	1	4	0	1	0	0	0	0	1
913	male	31	1	4	2	3	0	0	2	0	3	3	2	3	1	1	1	0	2	0	3	4	3	3	0	0	3	0	3	3	2	0	4	0	2	3	5	0	2	0	4	4	3	0	0	0	3	1	3
914	female	45	1	6	0	1	0	1	1	0	2	1	0	0	0	1	1	0	3	0	0	0	0	4	0	0	4	5	0	4	5	4	4	3	4	4	5	0	1	5	5	4	3	0	0	3	1	1	3
915	female	29	1	1	0	0	0	0	0	0	3	0	0	0	0	0	0	0	0	0	0	0	0	3	0	0	3	0	3	3	0	0	3	0	0	0	0	0	3	0	1	0	0	3	0	0	0	0	0
916	female	43	1	2	3	3	3	3	3	3	3	2	3	3	3	2	3	3	3	3	3	3	3	3	3	3	3	3	3	3	4	3	3	3	3	3	3	3	3	3	1	0	0	0	0	0	0	3	3
917	female	29	1	2	2	4	0	4	2	0	4	3	3	0	0	4	3	2	4	4	2	2	0	0	0	0	4	4	4	0	4	4	4	0	0	3	0	0	3	4	1	0	4	4	0	4	1	4	4
918	female	39	2	6	3	2	0	0	1	0	3	0	2	1	0	2	2	3	0	0	0	0	0	0	0	0	3	0	0	0	0	0	3	0	0	3	3	0	0	0	4	3	3	1	0	0	0	0	3
919	male	47	1	3	3	4	0	0	0	0	0	2	0	0	0	4	4	4	1	0	3	0	0	0	0	0	0	0	2	0	0	0	0	0	0	3	4	0	2	4	1	3	0	0	0	0	0	3	2
920	female	38	1	3	0	0	0	0	3	0	2	0	0	0	0	1	2	3	0	0	0	0	0	0	0	0	3	0	0	0	0	0	0	0	0	3	0	0	0	0	4	3	3	3	3	3	1	3	3
921	male	33	1	1	0	0	0	3	0	2	3	2	0	0	0	3	2	3	3	3	4	0	0	4	0	0	3	0	0	0	0	0	0	0	0	5	0	0	4	0	1	0	0	4	0	0	0	3	4
923	female	56	2	3	3	2	2	4	1	3	3	2	3	2	3	2	1	2	3	3	3	3	3	3	3	3	4	3	3	3	3	3	4	3	3	3	0	0	1	3	3	0	0	3	0	4	4	4	4
924	female	24	1	6	0	2	0	0	1	0	2	2	1	0	0	1	0	2	2	0	4	2	0	4	4	3	4	0	4	0	0	4	4	4	0	5	3	3	3	3	1	0	0	0	0	0	0	3	3
926	male	33	1	2	0	0	0	3	0	0	3	3	0	0	0	3	3	3	0	0	3	0	0	3	0	3	3	0	3	0	0	3	0	0	0	3	0	0	0	0	1	0	0	0	0	0	0	3	3
927	male	38	2	5	1	0	2	2	1	1	2	1	2	2	0	1	1	1	0	3	1	0	0	2	0	4	3	5	4	0	2	2	4	0	0	4	5	2	2	3	4	5	0	3	0	0	0	1	4
928	male	52	2	5	4	0	0	2	2	3	3	2	3	3	0	1	2	2	0	3	0	0	4	3	0	3	2	2	0	0	4	0	4	0	4	4	5	0	1	3	5	0	0	1	0	1	0	1	1
929	male	36	1	2	4	4	3	3	4	3	4	4	4	2	4	2	3	4	3	2	4	3	3	4	3	3	4	4	4	2	3	4	5	4	3	3	4	3	3	3	1	4	3	3	3	3	3	3	3
931	female	46	1	2	0	2	0	3	1	0	1	2	0	0	0	2	2	2	0	0	3	0	0	0	1	3	4	0	3	0	4	0	3	0	0	4	0	0	0	0	1	3	3	0	0	0	0	0	0
932	female	30	1	3	3	2	2	3	2	2	2	2	3	3	3	2	2	2	3	3	2	2	2	3	3	2	4	3	3	3	3	3	2	3	3	4	0	0	3	0	1	3	3	3	3	3	3	3	3
933	female	55	1	3	0	1	1	0	2	0	1	1	2	0	0	1	2	0	1	2	0	0	0	2	0	3	3	0	0	0	0	0	0	0	0	3	5	0	1	5	1	0	0	0	0	0	0	1	3
935	male	36	2	3	0	0	0	0	2	0	3	2	0	0	0	2	1	0	0	0	0	0	0	0	0	0	3	3	0	0	0	0	0	0	0	4	0	0	2	4	1	3	3	0	0	0	0	0	0
936	female	44	2	6	3	0	0	3	3	0	3	2	0	0	0	3	3	3	0	0	3	0	0	0	0	3	3	0	0	0	3	0	3	0	0	4	0	0	0	0	2	0	0	0	0	0	0	3	3
937	female	50	2	5	3	3	3	3	3	3	3	3	3	3	3	3	3	3	3	3	3	0	3	3	3	3	3	3	3	3	3	1	3	3	3	3	0	0	0	0	5	3	3	0	3	3	3	0	3
938	male	34	2	3	3	0	0	2	0	0	2	0	0	3	0	1	0	2	0	0	3	0	0	2	0	3	3	0	4	0	0	0	4	0	0	4	0	0	3	0	1	3	0	0	0	0	0	0	3
939	male	47	2	4	3	1	0	3	1	3	3	0	1	1	0	3	1	0	0	0	3	3	0	2	3	3	4	0	5	0	0	1	0	0	2	3	5	0	2	5	2	3	0	2	0	0	0	2	3
940	male	45	2	4	3	2	2	0	2	1	3	0	0	1	3	3	0	1	0	1	2	1	0	0	2	1	5	4	0	2	1	1	4	3	0	2	3	0	3	1	3	5	1	2	0	1	1	1	1
941	male	48	2	4	3	0	3	2	2	3	2	0	0	3	3	1	1	2	0	0	3	0	0	3	0	3	3	0	0	3	0	0	0	0	3	3	3	0	3	3	1	3	3	3	3	3	3	1	3
942	female	55	2	4	3	0	0	0	1	3	3	1	0	2	0	1	1	0	0	0	0	0	0	0	0	2	3	0	0	0	0	0	0	0	0	3	0	0	0	4	3	3	0	0	0	0	0	0	0
943	female	54	1	2	2	2	0	0	1	0	2	1	1	0	0	1	1	2	0	0	3	0	3	0	0	3	3	0	4	0	0	0	3	0	0	4	0	0	2	0	3	0	0	3	0	2	3	2	2
945	male	27	1	3	2	3	3	1	3	3	2	3	2	3	0	3	3	0	3	3	3	3	3	3	3	3	3	3	4	3	3	2	3	3	3	5	3	3	3	3	2	3	3	4	3	3	3	3	3
948	male	48	1	2	0	2	0	0	1	0	3	1	2	2	3	2	1	0	0	0	0	0	0	2	0	3	4	0	3	0	0	0	0	0	0	4	0	0	2	0	1	0	0	3	0	0	0	0	3
949	male	25	1	3	3	2	3	2	2	0	2	2	0	2	4	3	2	4	2	2	2	0	2	2	3	3	2	0	3	3	2	2	2	3	2	2	3	3	2	2	4	4	2	3	3	4	3	3	2
950	female	38	2	5	4	3	0	3	2	0	2	3	3	1	3	2	1	2	0	2	0	0	0	0	0	3	4	4	3	3	0	4	5	3	5	4	4	0	3	4	4	3	3	0	0	0	0	3	3
951	female	44	2	6	3	0	0	0	1	1	1	1	0	0	0	1	0	0	0	0	3	0	0	0	0	3	3	0	3	0	0	0	0	0	2	3	0	0	0	0	1	0	0	3	0	3	0	3	3
952	female	43	1	2	3	2	3	2	3	3	2	1	2	3	3	2	1	3	3	1	3	3	3	4	3	3	3	4	3	3	5	3	5	3	4	3	3	3	3	3	1	3	3	3	3	3	3	3	4
953	female	51	2	3	2	1	0	2	1	0	3	1	0	3	0	2	1	2	0	0	3	0	0	0	0	3	3	0	3	3	3	0	0	0	0	4	0	0	3	0	1	3	3	0	0	0	0	0	3
954	male	58	2	5	2	1	0	1	1	1	1	1	0	1	0	1	1	1	0	0	3	3	0	3	0	3	3	0	0	0	0	0	3	0	3	4	4	0	1	4	5	3	3	0	0	1	1	1	1
955	female	59	2	4	3	2	0	3	1	0	3	0	0	0	0	0	0	1	0	0	3	4	0	3	0	0	4	0	0	0	0	0	3	2	4	4	0	0	3	0	3	3	0	0	0	0	1	1	3
956	male	40	2	4	1	0	3	4	1	0	3	1	4	0	3	1	1	2	0	3	3	3	0	4	4	3	4	4	4	0	4	4	3	4	0	4	4	0	2	4	3	4	4	5	0	0	0	2	4
957	female	37	2	5	0	2	0	0	3	0	2	1	0	0	0	2	1	1	0	0	0	0	0	0	0	0	4	0	0	0	4	0	4	0	0	4	0	0	0	0	3	3	3	3	3	3	3	3	3
958	male	54	2	4	0	0	0	0	1	0	2	0	0	1	0	1	1	0	0	0	0	0	0	0	0	0	4	0	0	0	0	5	4	0	0	4	0	0	0	0	3	3	3	0	0	0	0	3	0
959	male	38	2	5	3	3	3	3	3	3	3	3	3	3	3	3	3	3	3	3	3	3	2	3	3	3	3	3	3	3	3	3	4	3	3	3	5	3	3	5	3	3	3	3	3	3	3	3	3
960	male	28	2	4	3	3	3	3	5	3	3	3	3	3	3	4	3	3	3	3	3	3	3	3	3	3	3	3	4	0	3	3	4	2	3	3	0	0	2	4	1	0	0	3	0	0	3	3	3
962	male	28	2	4	1	3	4	4	3	1	4	3	3	1	4	4	1	4	2	1	1	0	1	0	1	5	3	3	3	2	2	2	4	4	1	2	2	1	2	2	1	2	1	1	2	2	0	1	0
963	female	50	2	3	3	2	0	0	1	0	2	1	0	0	0	0	2	2	0	0	3	0	0	0	0	4	3	0	0	0	0	0	4	0	4	3	0	0	1	0	1	0	0	0	0	0	0	3	3
965	female	23	1	4	0	2	0	0	0	2	0	0	0	0	1	0	0	0	0	0	0	0	0	0	0	1	0	0	0	0	0	0	0	0	0	0	0	0	3	3	3	3	0	0	0	0	0	0	0
967	female	29	1	3	2	1	0	0	1	0	3	2	2	0	0	0	0	2	0	0	3	3	0	0	0	0	4	3	3	0	0	0	4	0	0	3	0	0	3	3	1	3	1	0	0	1	0	1	0
968	male	28	1	3	0	0	0	4	0	0	4	3	0	0	0	4	0	0	0	0	0	0	0	4	0	0	3	0	4	0	0	0	3	0	0	3	0	0	3	0	1	3	3	0	0	0	0	0	3
969	female	46	2	6	3	1	1	1	1	0	2	1	1	1	0	2	1	1	3	0	4	0	4	0	0	2	4	0	0	0	0	3	5	0	4	5	0	0	2	4	1	3	3	0	0	0	1	1	4
970	female	32	1	2	1	0	0	2	1	0	1	1	1	0	0	1	1	2	0	0	2	3	0	0	0	0	3	0	4	0	0	0	4	0	3	5	0	0	2	2	1	3	3	0	0	0	0	2	4
971	male	28	1	3	3	3	3	3	3	3	3	2	2	3	3	2	2	3	2	3	3	3	3	3	3	3	3	3	3	3	3	3	4	3	3	3	3	3	3	3	4	3	3	3	3	3	2	2	2
972	female	57	2	4	1	1	0	2	1	0	2	1	0	3	0	1	1	1	0	0	0	4	0	4	0	1	4	0	0	1	0	0	0	0	4	5	0	0	0	0	5	4	3	0	0	1	1	1	4
973	female	48	1	6	3	2	0	3	2	0	3	2	3	3	0	2	2	3	0	3	3	0	4	3	1	3	3	3	3	3	0	3	3	3	3	3	2	0	4	3	3	3	3	3	0	3	3	3	3
974	female	25	1	2	0	0	0	0	0	0	0	0	0	0	5	0	0	0	0	0	0	0	0	0	0	0	3	0	0	0	0	0	0	0	0	0	0	0	3	5	1	0	3	0	0	0	0	5	5
976	male	28	2	3	1	0	0	3	1	1	3	2	1	2	0	3	2	1	0	0	0	0	4	0	0	5	4	3	5	0	0	0	4	0	0	5	0	0	3	0	1	3	3	0	0	0	0	0	0
977	male	37	2	5	0	0	0	2	3	0	2	3	3	0	0	3	3	0	0	0	0	0	0	1	0	0	3	0	3	0	4	0	0	3	0	3	1	0	3	0	2	1	0	0	0	0	0	3	3
978	female	25	1	3	0	0	0	3	2	0	3	3	0	0	0	3	3	3	0	0	3	0	0	3	0	0	3	0	0	3	0	0	3	3	0	3	4	3	3	4	2	0	0	0	0	3	3	3	3
979	female	35	2	6	2	3	0	4	1	0	2	2	2	0	0	2	2	1	0	0	2	2	0	0	0	0	4	0	0	0	4	0	4	0	0	2	0	0	0	0	1	0	4	2	0	3	2	4	4
980	male	32	2	6	3	3	0	3	4	0	3	3	3	0	0	3	2	3	0	0	3	0	0	0	0	0	3	3	0	0	4	0	3	0	0	4	4	0	2	5	4	3	0	0	0	3	3	3	3
981	female	29	1	4	3	0	0	0	1	0	1	2	0	0	0	2	0	3	0	0	0	0	0	3	0	0	4	0	0	0	0	0	4	0	0	5	0	0	0	0	1	3	3	0	0	0	0	0	0
982	male	32	1	2	0	0	0	0	1	1	0	0	0	0	0	1	0	0	0	0	0	0	0	5	0	0	3	0	0	0	0	0	0	0	0	0	0	0	0	0	3	0	0	0	0	0	0	0	0
985	female	35	1	3	3	3	3	5	3	3	3	3	3	3	3	3	3	3	3	3	3	3	3	3	3	3	3	3	3	3	3	3	3	3	3	3	3	3	3	3	3	0	0	0	0	0	0	3	3
986	male	54	2	5	0	0	0	4	0	0	3	1	0	0	0	1	1	0	0	0	0	0	0	0	0	3	3	0	0	0	0	2	0	0	0	5	5	0	1	5	3	0	0	0	0	0	3	1	4
988	female	35	1	4	3	3	3	3	1	3	3	3	3	0	3	1	0	3	3	3	3	3	3	3	3	3	3	3	3	3	3	3	3	3	3	3	3	3	3	3	2	3	3	0	0	0	0	0	3
989	male	37	2	4	1	1	1	1	1	1	1	1	1	0	0	1	1	1	0	1	3	0	0	4	0	5	5	0	5	0	4	0	3	0	0	5	3	0	1	4	2	2	1	1	0	1	1	3	4
990	male	37	1	3	0	0	0	0	1	1	3	1	0	0	0	2	1	1	0	0	3	0	0	0	0	3	3	0	3	0	0	0	0	0	0	4	5	0	1	5	1	3	3	3	0	0	0	1	3
992	female	44	1	5	1	1	1	2	1	0	2	1	0	2	0	1	0	1	3	0	4	3	0	0	0	2	4	4	4	2	0	0	0	0	4	4	0	0	2	4	1	5	2	0	1	0	0	0	2
993	male	23	1	6	3	4	3	4	3	3	3	4	3	3	3	4	5	3	3	3	4	3	3	4	3	3	5	3	3	3	3	3	3	3	3	3	3	3	3	3	1	3	3	3	3	3	3	3	3
994	male	24	1	3	0	0	0	0	4	0	1	1	0	0	0	0	1	5	0	5	1	0	0	1	0	0	5	0	0	0	0	0	5	0	0	5	0	0	0	0	4	3	0	0	0	0	0	0	0
996	male	27	1	3	3	0	0	3	3	0	3	0	0	0	0	3	3	0	0	0	3	0	0	0	0	3	2	0	3	0	0	0	0	0	0	3	0	0	3	0	1	0	0	0	0	3	3	2	4
997	female	57	2	6	3	2	1	2	1	0	2	1	0	0	0	1	1	0	3	0	4	3	0	0	0	0	3	0	3	0	0	0	0	0	3	3	0	0	1	3	1	0	0	5	0	2	0	2	3
998	female	49	1	2	0	0	0	0	0	0	1	0	0	0	0	1	0	0	0	0	1	0	0	1	0	0	1	0	1	0	0	0	1	0	0	5	0	0	0	0	1	3	0	0	0	0	0	0	0
999	male	49	2	6	3	3	3	3	3	3	3	3	3	3	3	3	3	3	3	3	3	3	3	3	3	3	3	3	3	3	3	3	3	3	3	3	5	0	1	5	5	3	3	3	0	1	0	1	1
1000	male	55	1	1	0	0	0	1	0	0	4	0	0	0	0	0	3	0	0	0	3	0	0	0	0	0	4	0	0	0	4	0	0	0	0	2	4	0	0	0	4	0	0	0	0	2	4	3	3
1001	female	32	1	6	0	0	0	0	0	0	0	3	0	3	0	0	0	0	0	0	0	3	0	3	0	3	3	3	3	0	0	0	0	0	3	3	3	3	3	3	3	3	0	0	0	0	0	0	0
1002	male	26	1	2	3	2	4	2	3	0	3	0	3	3	3	4	3	1	1	3	0	3	5	2	2	3	3	4	3	0	5	3	3	3	2	2	0	0	0	0	1	5	0	5	0	0	1	0	0
1004	female	25	1	6	3	3	3	3	3	1	3	2	3	0	3	3	2	3	0	0	3	0	0	5	0	1	5	0	3	0	5	0	3	0	0	3	1	0	3	3	1	0	3	3	0	1	4	3	3
1005	male	59	2	6	0	1	0	4	2	1	3	1	1	2	0	2	1	1	0	0	2	0	4	3	0	3	4	3	0	0	4	0	4	0	0	3	4	0	3	4	4	0	0	0	0	0	0	3	3
1006	male	28	2	4	1	1	4	2	4	2	2	1	1	3	3	1	2	4	1	3	3	1	3	2	2	3	1	2	2	2	2	2	1	2	1	2	3	3	3	3	5	3	3	0	0	0	0	0	0
1008	male	26	1	3	3	3	3	3	2	3	3	3	3	2	3	3	3	3	3	3	3	3	3	3	3	3	4	0	4	3	3	2	3	3	3	4	3	3	3	5	2	3	3	4	3	3	3	3	4
1009	male	40	2	6	4	4	0	5	3	0	3	3	3	0	0	3	0	3	3	0	5	0	0	3	3	4	5	0	0	3	0	3	0	3	4	4	3	0	3	4	1	4	3	4	0	4	1	2	4
1010	female	57	1	6	3	3	3	5	3	3	1	3	3	1	3	3	1	1	3	5	3	3	5	3	3	5	5	5	1	3	5	3	5	3	5	5	3	3	1	4	4	5	5	3	3	4	4	5	5
1011	male	35	2	6	3	3	3	3	3	3	4	2	3	2	3	2	2	4	3	3	2	3	3	3	2	2	2	3	3	3	3	3	3	2	3	2	3	3	3	3	3	2	2	3	3	3	3	3	2
1013	male	24	1	2	2	2	2	2	1	3	4	4	2	1	3	2	1	2	3	1	1	0	4	2	3	4	4	3	3	1	1	1	2	2	1	4	1	4	1	3	4	1	3	1	4	2	3	1	2
1014	male	35	2	3	0	0	3	3	3	2	2	3	1	3	0	1	0	0	0	0	3	0	0	0	0	3	0	0	4	0	0	0	0	0	0	3	0	0	0	0	3	3	0	0	0	0	0	0	0
1015	male	50	2	4	2	0	0	0	0	0	3	0	0	0	0	3	0	3	0	0	3	0	0	0	0	0	3	0	3	0	0	0	0	0	0	3	3	3	3	3	1	0	0	0	0	3	0	3	3
1017	female	53	2	3	3	0	0	2	2	2	3	2	0	2	0	2	2	3	3	0	3	0	0	0	0	2	3	0	0	0	0	0	4	3	0	3	5	0	2	0	4	2	2	0	0	2	2	2	4
1018	male	24	1	2	3	0	0	0	3	3	3	3	3	0	0	3	3	4	0	0	2	0	3	0	0	3	3	0	0	3	4	3	3	0	0	2	4	0	3	4	3	0	0	0	0	0	0	5	3
1019	female	26	1	2	0	2	0	0	2	0	3	3	2	0	0	3	2	3	2	0	0	0	0	3	0	0	3	0	0	0	4	0	0	0	0	3	0	0	0	0	1	2	2	3	3	3	0	3	3
1021	male	58	2	6	1	0	0	0	1	0	2	0	1	0	1	4	3	0	0	0	0	0	0	0	0	1	1	0	0	0	4	4	0	0	0	5	5	0	1	5	5	5	0	1	0	0	0	1	3
1022	female	51	2	5	0	1	0	0	2	0	2	2	2	2	0	2	0	2	0	0	0	0	0	0	0	0	3	0	0	0	0	0	0	0	4	3	0	0	0	0	1	4	3	0	0	1	0	1	0
1023	female	38	1	3	0	2	0	0	1	2	2	2	1	0	0	2	2	3	0	0	3	0	0	3	0	3	4	0	0	0	3	4	4	0	0	5	0	0	2	0	1	5	2	0	0	2	0	2	4
1024	female	44	1	4	2	0	2	3	2	0	2	1	0	0	0	1	1	0	0	0	3	0	0	3	0	2	4	4	0	3	3	0	4	3	0	3	0	0	3	0	1	0	0	0	0	5	0	3	4
1025	female	51	2	4	1	1	0	2	1	1	2	1	0	1	1	2	1	1	0	0	5	4	0	3	3	5	4	3	0	1	3	3	3	3	5	5	0	0	3	0	1	3	3	4	0	1	1	1	5
1027	female	27	2	4	3	0	2	2	3	0	2	4	0	4	0	3	1	0	0	3	2	3	0	3	0	0	4	0	4	0	0	4	4	2	5	5	0	0	0	0	1	3	3	0	0	0	0	0	3
1028	male	48	1	3	1	0	0	5	1	0	1	1	0	0	0	5	1	1	0	0	3	0	0	1	0	0	3	0	0	0	4	0	5	0	0	5	0	0	3	0	1	0	0	0	0	1	0	2	1
1029	male	29	1	2	0	0	0	0	3	0	3	0	0	0	0	0	0	3	0	0	0	0	0	0	0	0	3	0	3	0	0	0	0	0	0	0	0	0	3	0	1	1	0	0	0	3	0	5	3
1030	male	42	1	2	0	0	0	0	3	0	3	0	0	0	0	3	0	0	0	0	0	0	0	0	0	0	3	0	0	0	0	0	0	0	0	3	0	0	3	0	1	3	0	0	0	3	0	3	3
1032	female	25	1	1	5	2	0	0	0	2	4	0	0	0	0	5	0	1	0	0	0	0	0	0	0	3	1	0	0	0	0	0	5	0	0	2	0	0	0	0	1	0	0	4	0	4	0	4	4
1034	male	28	1	3	3	0	0	2	4	1	0	2	3	0	3	3	1	3	0	0	0	0	0	3	0	3	3	0	3	3	0	0	5	0	0	4	0	0	3	4	1	5	0	0	0	0	0	1	0
1036	female	55	2	4	0	1	1	2	2	0	2	2	0	0	0	2	2	1	0	0	2	0	0	0	0	0	3	4	0	0	0	0	0	0	0	4	0	0	2	0	1	0	0	3	0	0	0	3	3
1037	female	39	2	2	0	0	0	0	0	0	3	0	0	0	0	3	0	0	0	0	0	0	0	0	0	0	3	0	0	0	0	0	0	0	0	3	0	0	0	0	3	3	0	0	0	0	0	0	0
1039	female	49	1	2	2	3	2	2	2	2	4	3	2	3	3	4	3	3	3	1	4	3	2	5	3	4	2	3	4	3	3	2	4	4	2	4	4	3	4	4	5	1	2	3	4	4	4	3	2
1040	female	43	1	2	3	3	0	0	2	0	3	3	3	0	0	3	0	3	3	0	4	3	0	3	0	3	4	0	3	3	0	4	0	0	0	4	0	0	3	0	1	0	0	0	0	3	0	3	3
1041	female	37	2	5	3	3	3	3	3	3	2	3	2	3	3	3	3	3	3	3	3	3	5	5	3	3	4	3	3	3	3	3	3	3	3	4	5	0	1	4	2	4	0	0	0	0	0	0	0
1042	male	50	1	2	0	0	0	0	1	0	1	1	0	5	0	1	0	0	0	0	0	0	0	0	0	1	1	0	0	0	0	0	0	0	0	5	0	0	1	0	1	3	0	2	0	0	0	0	1
1043	female	57	1	2	3	2	0	0	3	0	3	3	0	0	0	4	3	4	3	0	3	3	0	0	3	2	3	3	0	0	3	0	0	3	0	3	3	0	3	3	4	0	3	0	0	3	0	3	3
1045	female	53	1	3	3	3	3	3	3	3	3	3	3	3	3	3	1	3	3	3	3	3	3	2	3	3	3	3	3	3	3	3	3	3	3	2	5	3	1	4	2	0	0	3	0	0	0	3	3
1046	female	40	1	3	4	0	0	3	1	0	2	1	1	0	0	4	1	1	0	0	4	0	0	0	0	0	3	0	0	0	0	0	0	0	0	3	0	0	3	0	1	0	0	0	0	0	0	2	3
1047	female	57	2	2	3	3	3	3	2	3	3	3	3	3	3	3	3	3	3	3	3	3	3	3	3	3	4	3	3	3	3	3	3	3	3	4	3	3	3	3	1	3	3	3	3	3	3	3	3
1048	female	27	1	5	3	5	3	3	3	3	3	1	3	3	3	4	3	3	3	3	5	3	4	3	3	2	2	3	3	3	3	2	5	3	3	3	3	3	3	3	1	5	2	1	0	0	4	1	2
1049	female	58	2	5	2	1	1	1	0	1	2	3	1	1	3	3	1	3	0	1	3	3	4	4	0	0	4	3	4	3	4	1	4	3	0	4	3	3	3	3	3	5	3	1	0	0	5	0	4
1051	female	28	1	2	4	3	4	4	0	0	5	0	0	2	4	2	0	0	0	0	5	5	0	0	0	0	3	0	4	3	0	0	0	0	3	5	0	0	5	0	5	0	0	0	0	0	0	5	5
1052	male	27	1	2	3	3	3	3	3	3	3	3	3	3	3	3	3	3	3	3	3	3	3	3	3	3	3	3	3	3	3	3	3	3	3	3	3	3	3	3	1	3	3	3	3	3	3	3	3
1053	female	40	2	3	2	1	0	0	1	0	2	1	0	0	0	1	1	2	0	0	1	0	0	0	0	2	4	0	0	0	0	1	2	0	0	1	4	0	3	0	5	1	0	0	0	1	0	1	2
1054	female	50	1	4	3	2	0	3	2	0	3	3	0	0	0	3	0	3	0	0	3	0	0	0	0	0	3	0	0	3	0	0	3	0	0	3	4	0	2	4	4	0	0	0	0	0	0	2	2
1055	male	29	1	2	2	2	3	3	2	4	3	3	2	3	3	2	3	3	3	2	3	3	3	2	2	3	3	3	2	2	3	3	3	3	2	3	3	3	3	3	3	3	2	3	2	3	3	3	3
1058	female	49	1	2	0	0	0	1	0	1	1	1	1	0	0	1	0	1	0	1	3	3	0	3	0	5	3	0	3	0	0	0	0	0	0	3	4	0	1	3	1	0	0	1	0	0	0	2	4
1060	male	30	1	3	3	3	3	3	3	3	3	3	3	3	3	3	3	3	3	3	3	3	3	3	3	3	3	3	3	3	3	3	3	3	3	3	3	3	3	3	1	0	0	0	0	3	0	3	3
1061	male	57	2	2	3	0	0	2	2	0	2	2	2	0	0	2	0	2	0	0	3	0	0	0	0	3	3	0	2	0	0	0	0	0	2	3	0	0	0	0	1	2	0	0	0	0	0	0	2
1063	female	38	2	4	3	0	0	3	2	0	3	3	3	2	3	3	2	0	3	0	3	3	0	3	3	4	3	3	3	0	0	3	0	0	3	4	4	3	4	4	2	3	3	3	0	3	3	2	3
1064	female	28	1	2	0	0	0	3	0	3	0	2	0	0	0	0	0	0	0	3	0	0	3	0	3	3	4	0	4	0	0	0	0	0	0	4	0	0	3	3	3	0	0	0	0	0	0	0	0
1065	female	35	1	2	0	0	0	0	1	0	2	1	0	0	0	1	1	0	0	0	0	0	1	0	0	0	0	0	0	0	0	0	0	0	0	4	0	0	1	0	1	3	0	0	0	0	0	0	3
1066	male	45	1	4	3	3	3	3	3	3	3	3	3	3	3	3	2	3	3	3	3	3	3	3	3	4	4	3	3	3	3	3	3	3	3	3	0	3	3	3	1	0	3	0	0	3	3	3	3
1067	male	55	1	6	3	0	3	4	1	0	2	2	0	3	3	1	1	1	0	0	4	3	0	3	0	1	3	0	3	3	3	0	3	2	0	4	0	0	2	3	1	3	3	3	0	1	1	1	4
1068	female	43	1	3	0	0	0	0	0	0	4	0	0	0	0	0	0	0	0	0	0	0	0	0	0	0	0	0	0	0	0	0	0	0	0	4	0	0	0	0	1	0	0	0	0	0	0	4	4
1069	female	30	2	6	3	0	0	1	1	0	3	1	1	0	0	1	1	3	0	1	3	0	0	5	0	0	0	0	5	0	0	4	0	0	0	5	5	0	1	5	1	3	3	3	0	3	0	3	3
1070	male	27	1	2	2	2	2	2	2	2	2	0	2	2	2	2	2	2	3	2	0	1	2	0	2	2	2	2	2	2	0	1	0	2	1	2	3	3	3	3	4	2	3	2	2	2	2	3	2
1071	male	28	1	2	3	3	3	3	3	3	3	1	3	3	3	3	1	3	3	3	3	3	3	3	3	3	3	3	3	3	3	1	4	3	3	4	3	3	1	3	1	3	3	3	3	3	3	3	3
1072	female	30	1	3	3	2	3	3	1	3	3	3	2	3	3	1	1	3	2	3	3	3	3	3	3	3	4	3	3	3	3	4	3	3	3	3	0	0	3	3	1	3	3	0	0	3	1	1	3
1073	female	54	2	6	3	1	3	3	1	0	3	1	1	1	0	3	1	1	1	0	3	0	4	3	0	3	3	0	4	0	0	0	2	0	0	4	0	0	0	0	1	0	4	0	0	0	0	0	3
1074	female	29	1	6	3	3	3	4	4	0	3	4	4	0	0	3	2	2	3	1	3	3	0	4	0	3	3	0	3	0	0	0	0	3	0	4	0	0	3	4	1	3	3	0	0	3	4	3	4
1075	female	28	1	2	0	0	0	0	2	0	2	0	0	0	0	4	0	1	0	0	4	0	0	0	0	0	4	0	0	0	5	0	3	0	4	3	0	0	3	0	1	0	0	0	0	3	0	3	3
1076	female	48	1	4	3	3	3	3	3	3	3	3	0	3	0	3	3	3	3	0	3	3	0	3	3	3	3	0	3	0	3	3	3	3	0	4	5	0	2	4	3	0	0	3	0	3	3	3	3
1077	male	59	1	6	3	2	2	2	2	3	2	2	3	3	3	2	2	2	0	0	3	0	0	3	0	3	3	3	3	0	3	3	3	0	3	3	0	0	2	3	3	3	3	3	3	3	3	3	4
1079	female	28	1	4	3	0	0	0	3	0	3	3	3	0	0	3	2	4	0	0	3	0	4	0	0	0	4	4	0	0	4	3	4	0	0	4	5	0	2	4	4	4	0	0	0	3	3	3	3
1080	female	39	2	4	3	4	0	4	0	0	2	2	0	0	0	3	2	2	0	0	4	3	0	4	0	0	4	0	0	4	0	0	4	3	4	3	0	0	2	4	1	0	0	0	0	3	0	3	3
1081	female	49	2	2	2	2	1	1	1	0	2	1	2	1	0	1	0	1	0	0	3	0	0	0	1	0	5	0	0	3	4	0	4	0	0	5	2	2	2	2	3	4	1	0	0	0	0	0	0
1082	female	56	1	3	3	0	0	0	0	0	3	0	0	0	0	0	0	0	0	0	1	2	0	0	0	0	3	0	0	0	0	0	0	0	4	3	0	0	0	0	3	3	3	0	0	0	0	0	3
1083	male	55	2	6	0	0	0	3	3	0	3	0	2	0	0	3	1	0	0	1	0	0	0	2	0	3	3	0	0	0	3	0	0	0	0	5	0	0	1	5	2	3	3	3	0	3	3	3	3
1084	female	33	2	2	2	1	2	3	2	0	1	1	2	3	2	1	0	1	0	0	2	2	2	2	2	4	4	4	5	0	4	2	5	1	2	3	0	0	3	4	1	0	0	0	0	0	0	2	2
1085	female	50	1	3	0	0	1	0	0	0	4	3	0	0	0	0	0	0	0	0	0	0	0	0	0	0	3	0	0	0	0	0	0	0	0	1	0	0	3	0	1	3	0	0	0	0	0	0	0
1087	female	29	1	2	0	0	0	0	0	0	3	1	0	0	0	2	3	0	0	0	0	0	0	0	0	0	3	0	2	0	0	0	0	0	0	0	5	0	0	0	4	0	0	0	0	0	0	2	3
1088	male	45	1	3	0	3	0	3	3	3	3	0	0	0	0	3	0	0	0	0	0	0	0	3	0	3	3	0	0	0	0	0	0	0	0	0	5	0	0	0	1	0	0	0	0	3	3	3	3
1089	female	27	2	4	2	3	0	0	0	3	3	2	2	0	0	3	0	3	0	0	2	2	0	4	0	0	3	3	3	0	0	2	0	0	0	4	0	0	3	0	1	5	5	1	0	1	0	1	1
1093	female	49	2	2	1	0	0	2	2	0	1	1	0	0	0	1	1	0	0	0	3	2	0	0	0	4	4	0	3	0	0	0	0	0	0	3	5	0	2	4	1	0	3	0	0	0	0	1	1
1095	male	42	2	5	1	3	3	3	3	0	3	0	2	2	0	2	2	0	0	1	3	3	0	0	0	3	3	5	5	3	0	0	0	0	3	4	5	0	1	5	5	0	0	0	0	0	0	1	3
1096	female	28	1	3	3	3	0	3	3	2	3	1	0	0	0	2	2	1	0	0	3	0	0	3	0	0	4	0	0	3	0	0	0	0	0	4	0	0	3	0	1	0	3	0	0	3	3	3	3
1098	male	47	2	3	5	1	1	2	1	1	2	2	1	0	0	2	2	1	0	1	3	5	0	2	0	5	4	0	4	0	0	0	1	0	0	5	1	0	2	4	3	3	0	0	0	0	0	1	4
1099	female	25	1	3	0	0	0	2	2	4	2	2	4	0	0	3	2	3	0	0	0	0	0	0	0	2	4	5	0	0	4	4	4	0	0	0	4	0	2	4	4	0	0	3	0	3	3	3	3
1100	male	52	2	4	2	0	0	3	1	2	2	1	1	3	0	2	1	1	0	5	3	0	0	5	0	4	4	0	3	0	0	0	3	0	0	5	0	0	2	0	1	4	3	4	0	1	1	3	3
1102	female	27	1	3	3	1	3	3	3	1	1	3	3	2	3	3	3	3	3	3	3	3	2	3	2	3	3	3	4	3	3	3	4	2	3	3	2	2	2	2	2	2	3	2	3	3	2	2	2
1104	male	28	1	2	3	0	0	0	1	1	4	0	0	0	0	3	3	0	0	0	0	0	0	0	0	3	5	0	0	0	0	0	0	0	0	3	0	0	3	0	1	3	0	3	0	3	0	3	3
1106	female	32	2	4	2	2	2	0	2	0	1	1	0	0	0	2	1	1	4	5	3	3	0	3	0	0	4	0	3	4	0	2	3	0	0	4	4	0	3	4	2	0	0	4	0	3	0	3	3
1107	male	50	2	3	0	0	0	1	1	0	3	0	1	1	0	0	0	0	0	0	5	4	0	3	0	0	3	0	4	0	0	0	3	0	0	4	0	0	3	0	1	3	3	3	0	0	0	0	3
1108	male	58	1	2	3	3	3	4	4	3	4	3	3	3	3	4	3	4	3	3	3	3	3	3	3	3	3	3	3	3	4	3	4	3	3	4	3	3	3	3	1	4	3	3	3	3	3	3	3
1109	female	29	1	6	0	0	0	0	1	0	3	1	1	3	0	0	1	3	0	0	3	0	0	0	0	0	3	0	5	0	0	0	5	0	0	3	0	0	3	3	1	3	3	5	0	0	0	1	2
1110	female	27	1	6	3	2	4	1	2	3	2	2	2	3	3	3	2	2	3	2	3	3	4	3	3	3	4	4	3	3	4	4	5	3	3	4	5	3	1	5	5	3	3	3	3	3	3	3	3
1111	female	37	2	6	0	3	0	0	2	0	2	2	0	0	3	2	0	0	0	0	0	0	0	3	0	0	3	0	0	0	0	0	0	0	0	3	0	0	2	0	1	0	3	0	0	3	3	3	3
1112	female	31	1	2	1	1	0	0	1	0	2	1	1	4	0	2	0	3	0	0	0	0	0	4	0	3	4	5	4	0	4	0	4	0	0	5	0	0	3	0	1	0	0	0	0	0	0	3	3
1113	male	47	2	4	3	3	3	3	1	2	3	3	1	3	3	3	3	3	3	3	3	3	3	3	3	3	3	3	3	3	3	3	3	3	3	3	3	3	3	3	2	3	3	3	3	3	3	3	3
1114	male	49	2	4	0	3	3	3	3	0	1	3	3	1	3	1	3	3	0	0	5	0	3	0	0	5	5	0	3	3	3	0	3	0	0	5	0	0	1	0	1	5	3	0	0	3	3	3	3
1115	female	29	2	4	3	3	3	3	3	3	4	3	3	3	0	3	0	3	3	3	3	3	3	3	3	3	3	4	0	3	3	4	3	3	0	4	0	0	2	4	1	0	0	0	0	0	0	3	3
1116	female	27	1	3	3	3	3	3	3	3	3	3	3	3	3	3	3	3	3	3	3	3	3	3	3	3	3	3	3	3	3	3	3	3	3	3	3	3	3	3	2	0	0	0	0	3	3	3	3
1117	female	38	2	2	2	2	1	2	0	2	1	4	2	1	1	4	2	3	3	1	2	1	4	3	2	1	5	4	3	2	4	4	4	4	2	4	3	3	2	2	2	3	4	3	3	2	2	2	2
1118	female	46	1	3	2	0	0	2	2	0	2	1	0	0	0	1	1	1	2	0	2	0	0	3	0	3	3	0	3	0	0	4	0	4	0	4	5	0	2	4	4	0	0	0	0	3	0	0	3
1119	female	36	1	3	5	0	0	0	1	0	3	1	0	0	0	2	1	4	0	4	5	0	0	4	0	0	4	0	0	0	0	1	4	0	0	5	3	0	3	3	4	0	0	0	0	0	0	3	3
1121	male	47	2	4	3	0	0	3	3	2	3	3	3	3	0	3	1	3	0	0	3	0	0	3	0	3	3	0	3	3	3	0	0	0	0	3	0	0	3	5	1	3	3	0	0	3	2	3	3
1123	female	40	1	2	3	2	0	2	1	0	3	1	1	4	0	1	2	5	0	5	3	0	0	0	0	0	3	0	0	0	0	0	5	0	0	4	0	0	3	0	1	3	0	3	0	0	0	0	3
1124	female	26	1	6	2	0	0	5	1	3	3	1	1	0	0	2	1	3	0	0	2	3	0	5	0	3	5	3	0	1	0	1	0	0	0	4	5	0	1	5	2	0	0	0	0	1	0	1	1
1125	female	28	1	3	3	3	3	3	3	3	3	3	3	3	3	3	3	3	3	3	3	3	3	3	3	3	3	3	3	3	3	3	3	3	3	3	3	3	3	3	1	3	3	3	3	3	3	3	3
1126	male	28	1	3	3	0	0	3	3	0	3	0	0	0	0	0	0	0	0	0	3	0	0	3	0	3	3	0	0	0	0	0	0	0	0	3	0	0	0	0	3	0	0	0	0	0	0	0	3
1127	female	37	1	2	0	2	0	3	1	2	3	2	2	0	0	4	2	2	5	5	3	0	0	4	0	0	4	0	0	0	0	0	4	0	0	4	0	0	0	4	1	0	0	0	0	4	0	3	3
1129	male	28	1	3	3	3	3	3	4	3	3	5	3	0	3	3	3	4	3	3	4	3	3	4	3	3	3	0	3	3	3	3	3	3	3	3	0	0	3	3	2	5	3	3	0	0	3	3	5
1131	female	36	1	4	0	0	0	3	3	0	3	0	0	0	0	3	0	3	0	3	3	0	0	3	0	3	3	0	3	0	0	0	0	0	0	3	0	0	3	0	1	3	0	0	0	0	0	0	3
1132	female	35	1	6	2	0	1	2	2	2	3	2	2	0	0	2	1	1	0	0	4	0	0	1	0	3	3	4	0	0	3	0	3	0	0	4	4	0	2	3	1	3	3	3	3	3	3	3	3
1133	male	23	1	3	0	0	2	4	3	0	3	3	0	4	0	2	3	3	0	3	3	1	0	0	3	0	3	0	3	0	0	5	3	0	0	3	2	2	2	3	2	3	0	3	0	0	0	0	3
1135	female	29	1	5	2	5	1	5	5	3	4	5	5	4	1	5	4	3	4	5	4	5	5	4	3	4	5	5	4	1	4	4	5	5	5	5	4	5	2	3	5	4	3	5	4	3	3	4	5
1136	male	29	1	4	0	2	0	0	1	2	2	3	2	0	0	2	3	3	0	0	0	0	0	0	0	3	3	0	3	0	0	0	0	0	0	3	0	0	3	0	1	3	0	3	0	3	0	3	3
1137	male	43	1	3	3	0	0	3	3	0	3	0	0	0	0	3	3	3	0	0	0	0	0	0	0	0	3	0	0	0	0	0	0	0	0	3	0	3	3	0	3	0	0	3	0	0	0	0	0
1138	female	31	1	1	0	0	0	0	0	0	0	2	0	0	0	3	0	0	0	0	0	0	0	0	0	0	4	0	0	0	0	0	0	0	0	0	0	0	0	0	1	3	0	0	0	0	0	0	0
1139	female	32	1	2	1	1	0	0	0	0	2	1	2	0	0	3	1	3	0	0	0	1	0	0	0	0	2	5	3	1	0	0	0	0	0	5	0	0	1	4	2	1	2	3	0	2	4	3	4
1140	female	39	2	6	0	0	0	0	2	0	0	0	0	0	0	1	0	0	0	3	0	0	0	2	2	0	2	0	0	0	0	0	0	0	0	0	0	0	0	0	3	0	0	5	0	0	0	2	0
1141	female	45	1	2	1	1	0	3	1	0	1	1	1	0	0	2	1	1	3	2	3	0	0	4	0	0	3	4	0	3	4	0	5	4	4	5	5	0	0	0	5	0	0	0	0	1	1	1	3
1143	male	28	2	4	3	3	3	3	3	3	4	2	3	3	3	3	3	4	4	3	3	2	3	3	2	2	3	3	2	3	3	3	3	2	3	3	3	2	3	3	3	3	4	3	3	3	3	3	3
1144	female	27	1	5	3	0	0	0	2	0	3	1	2	0	0	3	2	2	0	0	4	0	0	0	0	3	4	0	0	0	0	0	0	0	0	3	0	0	1	0	3	0	2	0	0	5	0	1	3
1145	female	26	1	3	3	2	3	3	3	3	3	2	2	2	2	3	3	2	2	3	2	3	2	3	3	3	3	3	3	2	2	2	3	3	2	2	3	2	2	3	3	3	2	2	3	3	3	2	2
1146	male	46	2	5	1	2	2	2	2	1	2	1	2	2	1	3	1	1	1	1	1	1	1	1	2	2	3	1	2	2	2	3	1	1	2	1	4	4	3	3	1	3	0	0	0	0	0	0	0
1147	female	24	1	2	0	0	0	3	2	0	4	4	4	0	0	3	2	2	0	0	0	0	4	3	2	4	4	0	0	0	2	3	4	0	0	5	4	3	2	3	3	2	4	1	0	3	0	4	4
1148	female	39	1	6	2	1	0	4	2	1	2	1	0	0	0	2	1	1	4	1	3	0	3	5	0	3	4	0	3	4	3	4	4	3	0	3	1	1	5	3	1	4	3	4	0	3	3	3	3
1149	female	53	1	2	0	2	0	3	2	0	3	2	1	0	0	3	0	0	0	0	0	0	0	0	2	3	3	0	0	0	3	0	0	0	0	4	3	3	4	0	1	0	0	0	0	0	0	2	0
1150	female	29	1	4	3	0	0	0	3	0	2	2	0	0	0	3	0	3	0	3	3	0	0	0	0	0	3	3	0	0	0	0	0	0	0	3	0	0	2	3	1	3	0	0	0	0	0	0	0
1151	female	35	1	2	2	2	0	0	1	0	2	1	1	0	0	1	1	2	0	0	2	0	0	0	0	0	5	4	0	0	5	0	4	0	0	5	5	0	0	0	4	0	0	0	0	0	0	2	0
1153	female	26	1	2	2	2	2	2	1	0	3	2	4	3	0	3	1	1	0	0	2	2	1	2	3	3	2	3	1	0	3	2	3	2	3	4	2	2	2	2	1	3	3	4	0	2	1	2	2
1154	female	30	1	2	3	2	0	3	3	0	4	2	2	0	0	2	2	2	4	3	4	4	1	4	0	0	4	4	4	4	5	4	4	3	0	4	0	0	3	0	1	0	0	4	0	3	3	3	3
1155	male	29	1	2	0	0	0	0	0	0	3	3	0	0	0	0	3	0	0	0	0	0	0	0	0	3	3	0	3	0	0	3	3	0	0	0	0	0	0	0	1	0	0	0	3	0	0	3	3
1156	male	29	1	5	2	1	2	2	2	0	2	2	2	2	2	1	1	3	2	5	2	2	2	2	2	0	2	1	3	2	2	2	2	2	1	4	2	2	2	2	1	2	3	0	0	0	0	1	3
1157	female	52	1	3	1	1	0	0	0	0	2	2	0	0	0	2	2	1	2	0	2	0	0	2	0	0	4	0	0	0	0	0	0	0	0	5	2	0	4	3	4	0	0	2	0	3	2	2	5
1160	male	24	1	2	1	0	0	3	0	0	4	0	3	0	1	3	1	1	0	0	4	2	1	0	0	1	5	1	4	1	0	1	0	2	3	5	0	0	4	2	1	0	0	5	0	1	1	1	1
1161	female	49	1	4	0	1	1	2	1	0	2	1	2	0	0	3	1	3	0	0	3	3	0	3	0	3	4	4	3	0	0	0	4	0	2	4	5	0	2	4	2	0	0	3	0	2	3	2	3
1162	female	37	2	4	2	1	1	2	1	1	2	1	1	1	0	1	1	1	0	0	2	0	0	3	0	3	4	2	3	3	4	0	0	0	0	4	0	0	2	4	1	4	3	1	0	0	0	1	4
1163	male	29	1	3	3	2	0	4	1	0	2	1	0	0	0	2	2	3	0	0	4	3	0	4	0	3	3	4	4	3	4	4	4	0	0	5	4	0	1	4	3	3	2	4	3	3	3	2	4
1165	male	28	1	2	0	2	0	2	2	0	2	2	2	0	0	2	2	2	0	0	2	0	0	0	0	0	4	0	2	0	0	3	4	0	0	3	5	0	1	5	5	2	2	2	2	2	2	2	4
1168	female	34	1	2	3	0	0	3	3	0	3	3	2	0	0	2	3	1	0	0	3	0	0	3	0	3	4	0	5	0	4	0	3	0	0	5	0	0	3	0	1	3	3	3	0	2	3	3	3
1169	male	43	1	2	3	0	0	0	0	0	3	0	0	0	0	0	0	0	0	0	3	0	0	0	0	0	3	0	3	0	0	0	3	0	0	3	3	0	0	0	5	3	0	0	0	0	0	0	0
1170	male	50	2	4	3	0	3	3	1	3	3	3	3	0	0	3	1	0	3	3	3	0	0	0	3	3	3	3	3	3	0	0	4	3	4	4	0	0	3	4	1	3	3	3	0	3	3	3	3
1171	female	26	2	5	2	0	0	0	3	0	3	2	0	0	0	2	0	0	0	0	0	0	0	0	0	0	3	0	0	0	0	0	0	0	0	3	5	0	3	0	3	0	0	4	0	4	0	2	2
1172	female	37	2	6	3	3	3	4	3	3	3	3	3	3	3	3	3	3	2	3	3	3	3	3	3	3	3	3	3	3	3	3	3	3	3	3	3	3	3	3	5	3	3	3	3	3	3	3	3
1173	male	43	2	5	3	3	3	3	3	3	3	3	3	0	0	3	3	3	0	0	3	0	0	0	0	3	3	0	3	0	3	0	0	0	3	3	5	0	1	4	2	3	3	0	0	3	3	3	3
1174	male	46	2	2	3	0	0	3	3	0	3	3	3	3	3	3	2	0	0	0	3	3	0	0	0	0	3	0	3	0	0	3	0	0	0	3	0	0	3	3	1	3	3	3	0	0	0	3	3
1175	male	56	2	5	3	3	0	3	0	0	3	2	0	0	0	3	2	2	0	0	3	0	0	0	0	3	3	0	3	0	3	4	4	0	0	4	4	0	2	4	5	3	3	4	0	3	2	2	5
1176	female	33	2	6	4	0	0	2	2	2	1	2	1	0	0	2	2	2	3	2	4	0	4	4	4	4	5	0	0	0	4	0	5	0	0	5	5	4	1	4	5	4	3	3	3	3	3	3	4
1177	male	30	2	3	2	0	2	5	2	0	2	2	2	0	0	2	1	1	0	0	0	0	0	4	0	0	4	0	5	0	3	4	4	0	0	4	0	0	2	4	3	3	0	5	1	0	0	0	0
1178	male	52	2	1	0	0	0	0	0	0	3	0	0	0	0	2	0	1	3	0	0	0	0	0	0	0	3	0	3	0	0	0	0	0	0	3	0	0	0	0	1	3	0	0	0	0	0	0	0
1179	female	43	2	6	0	0	1	0	1	0	2	0	1	1	3	2	1	0	0	0	0	0	5	0	0	0	4	0	0	3	0	0	0	0	0	3	0	0	2	0	1	3	0	0	0	0	0	0	3
1180	female	25	2	4	3	0	0	1	2	0	1	1	1	1	0	2	1	1	0	0	0	0	0	3	0	0	5	0	0	0	4	1	4	0	4	5	5	0	1	5	4	5	4	0	0	0	0	1	3
1183	male	25	2	3	4	3	3	3	3	2	4	4	3	0	0	3	3	2	0	0	3	3	4	3	0	3	4	0	4	0	5	0	3	4	0	4	0	0	2	4	1	3	2	2	3	0	0	2	3
1184	male	57	2	5	0	1	0	0	1	0	2	1	0	0	0	3	1	2	0	0	0	0	0	4	0	3	3	3	0	0	0	0	5	0	3	4	5	0	0	0	2	3	3	3	0	3	3	3	3
1186	female	47	1	3	2	2	2	0	1	1	2	2	2	0	0	2	1	1	0	0	2	0	0	0	0	0	3	0	3	0	0	1	0	0	0	3	5	0	1	5	2	3	3	4	0	2	0	3	4
1187	female	44	1	4	0	0	0	0	2	0	2	2	0	0	0	2	1	2	0	0	0	0	0	0	0	0	3	0	0	0	0	0	0	0	0	4	4	0	3	4	4	0	3	0	0	3	0	0	4
1189	male	59	2	4	1	3	1	1	3	3	3	1	1	1	3	1	3	1	1	3	3	3	3	2	0	3	4	0	0	3	4	1	2	2	4	1	3	3	1	4	3	3	3	3	2	1	1	1	4
1190	female	35	1	2	0	0	0	0	3	0	2	1	2	2	0	2	2	2	0	0	0	0	0	0	0	0	4	0	0	0	4	0	4	0	0	4	5	0	1	4	4	0	0	4	0	0	0	1	4
1191	female	51	2	3	0	2	1	2	2	1	2	1	0	0	0	1	1	4	1	0	3	0	0	4	0	3	5	0	0	4	3	4	3	0	0	4	0	0	0	4	1	4	4	3	1	2	1	3	4
1193	male	46	2	4	3	3	3	3	3	3	3	3	0	3	0	0	2	0	0	0	3	0	0	0	0	3	3	0	0	0	0	0	3	0	0	3	0	0	3	4	1	3	3	3	0	3	3	3	3
1194	female	48	1	2	0	0	0	1	0	0	3	0	0	0	0	3	3	0	0	0	0	0	0	1	0	0	3	0	0	0	0	0	0	0	0	1	0	0	3	0	1	3	0	1	0	0	0	3	4
1195	female	46	2	6	3	3	3	3	2	3	3	3	3	3	3	3	3	2	3	3	3	3	3	3	3	3	3	3	3	4	3	3	3	3	3	3	3	3	2	4	4	3	3	3	3	3	3	3	3
1196	female	54	1	4	3	2	0	1	1	0	3	1	2	1	3	1	1	3	0	5	3	3	0	3	0	3	3	3	0	3	0	2	0	3	4	5	4	0	2	3	1	5	0	0	0	2	0	2	2
1197	female	39	2	4	1	1	0	0	1	0	1	1	0	0	0	1	1	0	0	0	1	1	0	0	0	0	1	1	0	0	0	1	0	0	0	3	0	0	1	1	3	0	0	0	3	0	0	3	3
1198	female	59	2	4	0	4	3	3	4	4	3	2	0	2	0	2	0	0	0	0	0	0	0	0	0	4	3	0	0	4	0	0	0	0	0	4	5	0	1	4	5	0	0	4	0	5	3	1	3
1200	male	26	2	4	3	1	1	2	2	2	2	2	3	2	3	3	2	2	2	2	1	2	2	2	2	2	2	2	1	3	3	2	2	3	2	3	2	2	2	2	3	2	2	2	2	2	2	2	2
1202	female	26	2	4	3	1	1	3	1	3	1	3	2	3	3	3	3	3	3	3	2	4	3	4	3	3	4	2	3	3	4	4	4	3	3	3	4	0	1	4	2	0	0	0	0	0	0	3	3
1204	female	50	1	4	4	1	0	4	1	0	3	2	0	0	0	2	1	0	0	0	2	0	4	3	0	0	3	0	0	0	0	5	0	3	0	3	0	0	2	4	3	1	0	0	0	1	1	2	5
1205	female	59	2	4	2	0	2	1	2	2	2	2	0	0	0	2	1	1	0	1	3	3	0	3	0	3	3	0	0	3	0	0	2	0	0	3	0	0	3	3	1	3	3	0	3	3	0	2	3
1206	male	41	2	5	3	0	3	3	2	0	3	2	2	3	0	3	0	4	0	0	3	0	0	3	0	3	4	0	4	0	0	3	4	0	3	4	0	3	3	0	1	3	3	3	0	3	3	3	3
1207	female	55	1	2	3	3	0	3	3	4	3	1	0	0	0	3	2	3	0	0	2	4	0	5	0	3	3	4	3	2	1	3	0	4	3	5	4	0	2	4	4	0	0	0	0	0	0	2	3
1208	female	45	1	2	0	0	2	2	2	0	3	2	2	1	0	2	1	0	0	0	2	0	0	0	1	3	3	0	0	0	0	0	0	0	0	3	3	0	3	3	1	3	0	0	0	0	0	0	3
1209	female	44	1	2	3	0	0	3	1	0	3	0	1	0	0	2	0	4	0	0	4	0	0	0	0	0	3	0	4	0	0	0	0	0	4	0	5	0	0	4	4	0	0	3	0	3	3	2	3
1212	female	59	1	3	3	1	0	3	1	0	2	1	1	4	0	1	1	1	0	0	2	0	0	0	0	0	3	0	0	3	0	0	0	0	0	1	0	0	1	0	1	3	0	3	0	3	3	0	3
1213	male	48	1	4	3	0	0	4	3	0	3	4	3	4	0	3	4	0	0	5	3	0	3	4	3	3	4	3	3	4	0	0	0	0	4	3	3	3	3	3	1	3	3	3	0	3	3	3	3
1215	male	50	1	1	3	1	2	1	2	1	2	1	2	3	0	1	1	1	1	0	4	4	0	0	0	4	4	2	4	0	4	4	4	4	1	4	0	0	3	4	2	3	3	3	3	3	3	2	4
1217	female	31	1	3	2	0	3	4	1	1	3	3	0	0	0	4	3	1	3	0	2	0	0	0	0	0	4	3	0	0	3	1	5	0	0	4	5	0	2	5	5	0	0	5	0	3	0	4	4
1218	female	47	1	2	0	0	0	0	3	0	3	3	0	0	0	0	0	3	0	0	0	0	0	0	0	0	3	0	0	0	0	0	0	0	0	0	0	0	0	0	5	3	0	0	0	0	0	0	0
1219	female	40	2	4	1	0	0	0	3	4	1	0	0	0	0	1	0	1	0	0	1	0	0	1	0	1	2	0	0	0	0	0	0	0	1	5	0	0	1	0	1	5	0	3	0	3	0	3	3
1220	male	46	2	4	0	0	0	0	1	0	3	1	1	3	0	1	1	3	0	0	0	0	0	0	0	3	3	0	3	0	0	0	0	0	0	3	0	0	3	0	3	3	3	1	0	3	2	3	3
1221	female	43	1	4	3	4	0	3	1	0	3	1	1	0	3	3	1	1	0	0	3	0	0	0	0	3	3	0	3	3	0	0	3	0	0	3	4	0	2	0	1	5	3	1	0	0	0	2	3
1222	female	51	2	2	0	3	0	0	2	0	3	2	2	0	0	2	1	2	0	0	3	3	0	3	0	0	3	3	0	0	3	0	3	0	4	4	0	0	3	0	3	0	0	2	0	3	3	3	3
1223	male	44	2	3	4	1	0	3	4	1	3	3	3	0	1	4	1	4	0	0	4	3	0	0	0	4	4	3	4	3	0	0	4	0	0	4	4	0	2	4	2	4	0	4	0	0	0	0	3
1224	female	55	1	3	2	2	0	4	2	0	2	1	0	0	1	2	3	1	3	5	3	3	0	2	0	2	4	0	0	3	0	0	4	0	0	3	5	0	1	5	3	0	0	0	0	3	0	1	5
1225	female	38	2	3	0	0	0	3	4	0	3	4	0	4	0	3	2	0	0	0	3	0	0	1	0	0	3	4	0	0	0	0	0	0	0	3	5	0	2	4	4	0	0	3	0	0	0	0	3
1226	female	53	2	6	1	1	1	1	4	1	2	2	1	1	1	2	1	1	1	1	1	1	1	1	1	1	1	1	1	1	1	1	1	1	1	1	4	0	1	1	4	3	3	3	3	2	2	2	2
1228	female	48	2	6	3	1	1	1	1	1	1	1	3	1	1	2	1	1	1	2	5	0	4	4	0	1	5	0	5	1	5	0	5	3	3	5	5	0	1	5	1	3	0	3	5	1	0	1	3
1229	male	57	2	5	0	0	0	2	0	0	3	0	0	0	0	0	2	4	0	0	0	0	0	0	0	0	3	0	0	0	0	0	0	0	0	3	0	0	3	0	1	3	3	0	0	3	0	3	3
1231	female	56	2	6	0	1	2	2	1	2	2	2	2	2	2	2	2	2	2	2	4	4	3	4	3	2	4	4	4	2	4	3	4	4	5	4	1	0	2	4	2	4	4	3	3	2	4	3	3
1232	female	54	2	5	3	1	0	4	1	2	1	1	0	0	0	2	1	2	0	5	4	0	0	5	0	0	4	0	0	0	3	1	5	0	3	4	0	0	2	0	1	3	0	3	0	0	0	2	3
1233	male	55	2	4	3	3	3	3	1	3	3	1	3	3	3	3	0	0	3	3	3	3	3	3	3	3	3	3	3	3	3	3	3	3	3	3	0	0	3	3	1	3	3	3	0	3	3	3	3
1234	female	48	2	4	0	0	0	3	1	0	2	1	3	0	0	2	1	2	0	0	5	0	0	0	0	2	4	3	3	0	3	0	4	0	0	5	4	0	1	4	1	2	4	4	0	0	3	3	3
1238	female	52	2	5	0	1	0	1	1	0	1	1	0	0	0	1	1	1	0	1	1	1	1	1	0	1	1	1	0	0	0	0	1	0	0	1	0	1	1	1	1	1	1	3	0	1	1	1	1
1239	male	58	2	5	3	0	0	4	0	0	3	3	2	1	3	3	0	3	0	3	3	3	3	3	0	4	3	3	0	3	0	0	3	0	3	4	4	3	2	3	4	4	3	0	0	3	0	3	4
1241	female	45	2	6	4	2	2	3	5	2	2	3	2	3	0	3	3	3	3	3	3	3	2	4	3	3	4	3	3	3	3	3	4	4	4	5	5	3	4	4	5	2	2	3	3	4	4	4	5
1242	female	53	1	1	0	0	0	0	0	0	3	0	0	0	0	0	0	3	0	0	0	0	0	0	0	0	3	0	0	0	0	0	0	0	0	0	0	0	0	0	1	3	3	0	0	0	0	0	3
1244	male	53	1	4	1	3	0	3	3	5	3	4	3	0	0	4	5	4	0	0	1	0	0	0	0	3	5	0	4	3	0	3	0	0	4	3	0	0	2	4	1	2	0	3	0	4	4	3	3
1245	female	41	1	2	3	3	0	3	2	0	2	1	0	0	0	2	1	1	1	1	3	0	0	1	0	4	4	3	0	0	0	0	5	0	4	5	0	0	1	0	1	0	0	3	0	0	3	3	3
1247	female	54	1	2	1	0	0	0	0	0	3	2	0	0	0	2	0	4	0	0	1	0	0	0	0	0	2	0	0	0	0	0	0	0	0	4	1	0	1	0	2	0	0	0	0	3	0	3	3
1250	female	46	1	4	0	1	0	0	1	0	2	2	0	0	0	1	2	1	0	0	0	0	0	0	0	0	3	0	3	0	0	4	0	0	0	4	3	0	3	0	4	0	0	0	0	0	0	2	3
1251	female	54	1	6	2	1	2	4	1	1	1	1	1	2	0	2	1	1	4	0	2	3	4	4	0	0	3	0	0	3	0	0	5	0	3	3	0	0	3	4	1	3	2	0	0	2	2	2	3
1252	female	52	1	3	0	0	0	0	0	0	3	1	0	0	0	0	1	0	0	0	0	0	0	0	0	0	3	0	0	0	0	0	0	0	0	3	0	0	1	5	1	0	3	3	0	3	3	3	3
1254	female	44	2	2	2	0	0	3	2	0	1	2	0	0	0	2	1	0	2	2	3	0	0	3	0	0	3	0	0	0	4	0	0	0	0	4	5	0	1	4	2	0	0	0	0	0	0	1	1
1256	female	52	1	4	0	0	0	0	0	0	1	1	0	0	0	1	2	0	0	0	2	0	0	0	0	2	4	0	0	0	0	0	0	0	0	5	5	0	1	5	4	0	0	2	0	2	2	1	1
1257	female	44	1	3	1	2	0	2	1	2	1	1	0	1	1	2	1	2	0	0	2	1	0	4	1	2	3	1	1	1	0	0	2	0	2	2	3	2	2	3	1	4	1	1	4	3	2	2	0
1258	female	47	2	6	1	2	0	4	1	0	2	1	1	0	0	1	1	2	1	0	4	1	0	0	0	0	3	0	0	0	4	0	0	0	0	4	0	0	2	0	1	0	3	3	0	3	1	3	4
1259	female	51	2	4	2	0	1	4	1	0	2	1	0	1	1	4	1	0	0	0	3	4	0	0	0	3	4	0	0	4	0	0	4	0	4	4	0	0	2	4	3	4	4	3	0	0	0	0	0
1262	female	41	2	5	3	2	3	3	2	2	3	1	2	1	1	3	2	2	2	2	4	2	3	4	3	3	4	3	4	3	5	3	4	3	5	5	4	3	2	4	2	3	3	3	3	2	3	3	3
1263	female	53	1	3	0	0	0	0	0	0	3	3	0	0	0	3	0	0	0	0	0	3	0	0	0	0	3	0	0	0	0	3	0	0	0	3	0	0	0	0	1	0	0	0	0	3	3	3	3
1265	female	50	2	3	3	3	0	4	5	1	5	0	0	0	0	5	4	4	0	0	1	1	0	4	0	4	3	0	0	0	0	0	0	0	0	2	5	0	1	3	4	0	0	0	0	5	4	5	5
1267	female	42	1	6	2	2	0	2	2	0	2	2	1	0	0	2	0	4	0	3	2	0	0	3	0	4	4	0	0	0	0	0	1	0	0	4	0	0	3	2	1	3	0	0	0	0	0	3	3
1268	female	48	2	6	3	3	3	3	3	2	2	2	2	3	3	2	1	2	3	3	3	3	3	4	3	3	3	4	3	3	3	3	5	4	3	5	5	3	2	4	1	3	3	3	3	3	3	3	3
1269	female	40	1	1	1	1	0	1	1	0	1	1	1	0	0	1	1	1	0	0	5	3	0	1	0	0	3	0	0	3	5	1	0	0	0	1	0	0	0	0	1	0	0	5	0	1	0	1	2
1270	female	48	1	2	2	2	3	3	2	3	3	1	3	3	2	3	2	2	2	4	2	3	0	3	3	2	2	3	3	3	3	3	2	2	2	4	3	2	3	3	2	2	2	3	3	2	2	3	2
1271	female	42	2	3	3	2	4	2	1	3	3	2	2	2	3	2	2	2	2	2	4	3	3	3	3	3	4	3	2	3	4	3	3	3	3	4	4	3	2	2	5	3	3	3	3	2	2	2	4
1272	female	43	2	6	0	3	0	3	3	0	3	3	0	0	0	3	3	3	3	3	0	0	0	0	3	0	3	0	0	0	3	0	0	0	0	5	5	0	1	4	5	1	1	0	0	1	1	1	1
1273	female	24	1	5	1	1	1	0	1	0	0	0	1	1	1	1	0	1	1	1	1	1	1	1	1	1	1	1	0	1	2	1	1	1	1	1	4	4	3	3	1	4	4	4	4	3	4	4	4
1275	female	48	1	3	3	2	0	3	3	3	3	3	0	0	0	3	3	3	0	3	3	0	0	3	0	3	3	0	4	3	5	3	0	0	0	3	5	0	2	4	5	0	0	0	0	3	3	3	4
[truncated: 26 more columns]
